# Supplementary material for: {4-[(7-Chloro-4-quinol­yl)amino]-N,N-di­ethyl­penta­naminium}(triphenyl­phos­phine)gold(I) dinitrate
Source: Acta Crystallogr Sect E Struct Rep Online. 2010 Aug 18;66(Pt 9):m1098–9. doi: 10.1107/S1600536810031144 (PMC3008023; doi:10.1107/S1600536810031144)
Supplement: Supplementary file 1 [file e-66-m1098-sup1.cif]

##############################################################################
###                                                                        ###
###        Electronic paper (Acta Crystallographica Section E)             ###
###                                                                        ###
##############################################################################
#                                                                            #
# This CIF contains the data in a paper accepted for publication in Acta     #
# Crystallographica Section E. It conforms to the requirements of Notes      #
# for Authors for Section E, and has been peer reviewed under the auspices   #
# of the IUCr Commission on Journals.                                        #
#                                                                            #
# Full details of the Crystallographic Information File format               #
# are given in the paper "The Crystallographic Information File (CIF):       #
# a New Standard Archive File for Crystallography" by S. R. Hall, F. H.      #
# Allen and I. D. Brown [Acta Cryst. (1991), A47, 655-685].                  #
#                                                                            #
# The current version of the core CIF dictionary is obtainable from          #
# ftp://ftp.iucr.org/pub/cif_core.dic. The current version number is 2.4.    #
#                                                                            #
# Software is freely available for graphical display of the structure(s) in  #
# this CIF.  For information consult the CIF home page http://www.iucr.org/  #
# cif/home.html                                                              #
#                                                                            #
# This file may be used for bona fide research purposes within the           #
# scientific community so long as proper attribution is given to the journal # 
# article from which it was obtained.                                        #
#                                                                            #
##############################################################################
                                             
data_I
_audit_creation_method     SHELXL-97
_chemical_name_systematic
;
{4-[(7-Chloro-4-quinolyl)amino]-<i>N</i>,<i>N</i>-
diethylpentanaminium}(triphenylphosphine)gold(I) dinitrate
;
_chemical_name_common     ?
_chemical_formula_moiety     'C36 H42 Au Cl N3 P 2+, 2(N O3 -)'
_chemical_formula_sum     'C36 H42 Au Cl N5 O6 P'
_chemical_formula_iupac     '[Au (C18 H27 Cl N3) (C18 H15 P)] (N O3)2'
_chemical_formula_weight     904.13
_chemical_melting_point     ?
_symmetry_cell_setting     triclinic
_symmetry_space_group_name_H-M     'P -1'
_symmetry_space_group_name_Hall     '-P 1'
loop_
    _symmetry_equiv_pos_as_xyz
    'x, y, z'
    '-x, -y, -z'
_cell_length_a     10.2456(5)
_cell_length_b     13.1914(6)
_cell_length_c     13.6301(7)
_cell_angle_alpha     85.8660(10)
_cell_angle_beta     88.1260(10)
_cell_angle_gamma     86.5100(10)
_cell_volume     1833.22(15)
_cell_formula_units_Z     2
_cell_measurement_reflns_used     9914
_cell_measurement_theta_min     2.60
_cell_measurement_theta_max     28.18
_cell_measurement_temperature     125(2)
_exptl_crystal_description     plate
_exptl_crystal_colour     colourless
_exptl_crystal_size_max     0.34
_exptl_crystal_size_mid     0.14
_exptl_crystal_size_min     0.05
_exptl_crystal_density_diffrn     1.638
_exptl_crystal_density_meas     ?
_exptl_crystal_density_method     'not measured'
_exptl_crystal_F_000     904
_exptl_absorpt_coefficient_mu     4.181
_exptl_absorpt_correction_type     multi-scan
_exptl_absorpt_process_details     '(SADABS; Bruker, 2007)'
_exptl_absorpt_correction_T_min     0.3306
_exptl_absorpt_correction_T_max     0.8182
_exptl_special_details
;
;
_diffrn_ambient_temperature     125(2)
_diffrn_radiation_type     MoK\a
_diffrn_radiation_wavelength     0.71073
_diffrn_radiation_source     'fine-focus sealed tube'
_diffrn_radiation_monochromator     graphite
_diffrn_measurement_device_type     'Bruker APEXII CCD area-detector'
_diffrn_measurement_method     '\f and \w scans'
_diffrn_detector_area_resol_mean     ?
_diffrn_reflns_number     25641
_diffrn_reflns_av_R_equivalents     0.0299
_diffrn_reflns_av_sigmaI/netI     0.0400
_diffrn_reflns_theta_min     1.50
_diffrn_reflns_theta_max     30.36
_diffrn_reflns_theta_full     29.00
_diffrn_measured_fraction_theta_max     0.915
_diffrn_measured_fraction_theta_full     0.989
_diffrn_reflns_limit_h_min     -13
_diffrn_reflns_limit_h_max     14
_diffrn_reflns_limit_k_min     -18
_diffrn_reflns_limit_k_max     18
_diffrn_reflns_limit_l_min     -18
_diffrn_reflns_limit_l_max     19
_refine_special_details
;
Refinement of <i>F</i>^2^ against ALL reflections. The weighted <i>R</i>-factor
<i>wR</i> and goodness of fit <i>S</i> are based on <i>F</i>^2^, conventional
<i>R</i>-factors <i>R</i> are based on <i>F</i>, with <i>F</i> set to zero for
negative <i>F</i>^2^. The threshold expression of <i>F</i>^2^ >
\s(<i>F</i>^2^) is used only for calculating <i>R</i>-factors(gt) <i>etc</i>.
and is not relevant to the choice of reflections for refinement.
<i>R</i>-factors based on <i>F</i>^2^ are statistically about twice as large
as those based on <i>F</i>, and <i>R</i>- factors based on ALL data will be
even larger.
;
_reflns_number_total     10116
_reflns_number_gt     8781
_reflns_threshold_expression     I>2\s(I)
_refine_ls_structure_factor_coef     Fsqd
_refine_ls_matrix_type     full
_refine_ls_R_factor_all     0.0355
_refine_ls_R_factor_gt     0.0267
_refine_ls_wR_factor_gt     0.0554
_refine_ls_wR_factor_ref     0.0585
_refine_ls_goodness_of_fit_ref     1.024
_refine_ls_restrained_S_all     1.024
_refine_ls_number_reflns     10116
_refine_ls_number_parameters     535
_refine_ls_number_restraints     1
_refine_ls_hydrogen_treatment     mixed
_refine_ls_weighting_scheme     calc
_refine_ls_weighting_details
         'calc w=1/[\s^2^(Fo^2^)+(0.0268P)^2^+0.2240P] where P=(Fo^2^+2Fc^2^)/3'
_atom_sites_solution_hydrogens     geom
_atom_sites_solution_primary     direct
_atom_sites_solution_secondary     difmap
_refine_ls_shift/su_max     0.002
_refine_ls_shift/su_mean     0.000
_refine_diff_density_max     0.785
_refine_diff_density_min     -0.837
_refine_ls_extinction_method     none
_refine_ls_extinction_coef     ?
loop_
    _atom_type_symbol
    _atom_type_description
    _atom_type_scat_dispersion_real
    _atom_type_scat_dispersion_imag
    _atom_type_scat_source
    'C' 'C' 0.0033 0.0016
                         'International Tables Vol C Tables 4.2.6.8 and 6.1.1.4'
    'H' 'H' 0.0000 0.0000
                         'International Tables Vol C Tables 4.2.6.8 and 6.1.1.4'
    'Au' 'Au' -2.0133 8.8022
                         'International Tables Vol C Tables 4.2.6.8 and 6.1.1.4'
    'Cl' 'Cl' 0.1484 0.1585
                         'International Tables Vol C Tables 4.2.6.8 and 6.1.1.4'
    'N' 'N' 0.0061 0.0033
                         'International Tables Vol C Tables 4.2.6.8 and 6.1.1.4'
    'O' 'O' 0.0106 0.0060
                         'International Tables Vol C Tables 4.2.6.8 and 6.1.1.4'
    'P' 'P' 0.1023 0.0942
                         'International Tables Vol C Tables 4.2.6.8 and 6.1.1.4'
_computing_data_collection     'APEX2 (Bruker, 2007)'
_computing_cell_refinement     'SAINT (Bruker, 2007)'
_computing_data_reduction     'SAINT (Bruker, 2007)'
_computing_structure_solution     'SHELXS97 (Sheldrick, 2008)'
_computing_structure_refinement     'SHELXL97 (Sheldrick, 2008)'
_computing_molecular_graphics     'SHELXTL (Sheldrick, 2008)'
_computing_publication_material     'SHELXTL (Sheldrick, 2008)'
loop_
    _atom_site_type_symbol
    _atom_site_label
    _atom_site_fract_x
    _atom_site_fract_y
    _atom_site_fract_z
    _atom_site_U_iso_or_equiv
    _atom_site_adp_type
    _atom_site_calc_flag
    _atom_site_refinement_flags
    _atom_site_occupancy
    _atom_site_disorder_assembly
    _atom_site_disorder_group
    Au Au 0.665037(10) 0.182061(8) 0.594476(7) 0.02328(4) Uani d . 1 . .
    P P 0.82288(7) 0.11891(5) 0.69465(5) 0.02176(13) Uani d . 1 . .
    N N1 -0.7853(8) 0.3049(6) 0.0355(8) 0.0249(19) Uani d P 0.481(4) A 1
    O O1 -0.6757(6) 0.2555(6) 0.0027(5) 0.0508(16) Uani d P 0.481(4) A 1
    O O2 -0.8285(6) 0.3795(4) -0.0104(4) 0.0542(16) Uani d P 0.481(4) A 1
    O O3 -0.8277(5) 0.2750(4) 0.1169(4) 0.0433(13) Uani d P 0.481(4) A 1
    N N5 -0.1929(19) 0.3572(7) 0.1579(14) 0.0312(18) Uani d P 0.481(4) A 1
    H H5 -0.2154 0.3451 0.2242 0.037 Uiso calc PR 0.481(4) A 1
    C C1 -0.3183(7) 0.4390(6) 0.0986(5) 0.0272(14) Uani d P 0.481(4) A 1
    H H1A -0.3322 0.5034 0.1316 0.033 Uiso calc PR 0.481(4) A 1
    H H1B -0.2942 0.4552 0.0286 0.033 Uiso calc PR 0.481(4) A 1
    C C2 -0.4399(6) 0.3793(6) 0.1079(5) 0.0415(17) Uani d P 0.481(4) A 1
    H H2A -0.5135 0.4207 0.0791 0.062 Uiso calc PR 0.481(4) A 1
    H H2B -0.4599 0.3615 0.1776 0.062 Uiso calc PR 0.481(4) A 1
    H H2C -0.4251 0.3169 0.0732 0.062 Uiso calc PR 0.481(4) A 1
    C C3 -0.1635(9) 0.2834(7) 0.1254(7) 0.0293(18) Uani d P 0.481(4) A 1
    H H3A -0.2504 0.2552 0.1216 0.035 Uiso calc PR 0.481(4) A 1
    H H3B -0.1239 0.2453 0.1834 0.035 Uiso calc PR 0.481(4) A 1
    C C4 -0.0910(9) 0.2302(8) 0.0440(7) 0.058(2) Uani d P 0.481(4) A 1
    H H4A -0.0945 0.1564 0.0570 0.087 Uiso calc PR 0.481(4) A 1
    H H4B 0.0004 0.2484 0.0409 0.087 Uiso calc PR 0.481(4) A 1
    H H4C -0.1318 0.2512 -0.0189 0.087 Uiso calc PR 0.481(4) A 1
    N N1' 0.3290(7) 0.3177(6) 0.0098(5) 0.0373(13) Uani d P 0.519(4) A 2
    O O1' 0.3781(6) 0.2933(5) -0.0668(5) 0.0708(18) Uani d P 0.519(4) A 2
    O O2' 0.3890(6) 0.3670(4) 0.0672(3) 0.0610(16) Uani d P 0.519(4) A 2
    O O3' 0.2288(17) 0.3057(12) 0.0391(12) 0.113(5) Uani d P 0.519(4) A 2
    N N5' -0.2021(18) 0.3913(6) 0.1539(13) 0.0312(18) Uani d P 0.519(4) A 2
    H H5' -0.2375 0.3987 0.2168 0.037 Uiso calc PR 0.519(4) A 2
    C C1' -0.3049(9) 0.3885(8) 0.0918(8) 0.064(3) Uani d P 0.519(4) A 2
    H H1'A -0.3527 0.3256 0.1036 0.076 Uiso calc PR 0.519(4) A 2
    H H1'B -0.2777 0.3981 0.0216 0.076 Uiso calc PR 0.519(4) A 2
    C C2' -0.3838(8) 0.4842(7) 0.1296(7) 0.069(2) Uani d P 0.519(4) A 2
    H H2'A -0.4691 0.4922 0.0987 0.104 Uiso calc PR 0.519(4) A 2
    H H2'B -0.3350 0.5450 0.1126 0.104 Uiso calc PR 0.519(4) A 2
    H H2'C -0.3965 0.4753 0.2012 0.104 Uiso calc PR 0.519(4) A 2
    C C3' -0.1431(14) 0.2479(8) 0.1467(8) 0.059(3) Uani d P 0.519(4) A 2
    H H3'A -0.0571 0.2290 0.1760 0.071 Uiso calc PR 0.519(4) A 2
    H H3'B -0.2092 0.1990 0.1694 0.071 Uiso calc PR 0.519(4) A 2
    C C4' -0.1367(9) 0.2780(6) 0.0156(6) 0.0492(19) Uani d P 0.519(4) A 2
    H H4'A -0.1384 0.2152 -0.0185 0.074 Uiso calc PR 0.519(4) A 2
    H H4'B -0.0560 0.3117 -0.0029 0.074 Uiso calc PR 0.519(4) A 2
    H H4'C -0.2124 0.3236 -0.0032 0.074 Uiso calc PR 0.519(4) A 2
    N N2 -0.2745(2) 0.40668(18) 0.39973(18) 0.0290(5) Uani d . 1 . .
    O O4 -0.2598(2) 0.32863(15) 0.35104(16) 0.0399(5) Uani d . 1 . .
    O O5 -0.2412(2) 0.40230(17) 0.48672(16) 0.0449(6) Uani d . 1 . .
    O O6 -0.3220(2) 0.48678(17) 0.35888(18) 0.0484(6) Uani d . 1 . .
    N N3 0.5210(2) 0.23408(16) 0.49707(16) 0.0218(4) Uani d . 1 . .
    N N4 0.2893(3) 0.38262(19) 0.27767(19) 0.0354(6) Uani d D 1 . .
    H H4 0.293(3) 0.362(2) 0.2210(16) 0.042 Uiso d D 1 . .
    C C5 -0.0876(3) 0.4451(3) 0.1452(2) 0.0432(8) Uani d . 1 . .
    H H5A -0.0406 0.4419 0.0808 0.052 Uiso calc R 1 A 1
    H H5B -0.1337 0.5131 0.1473 0.052 Uiso calc R 1 A 1
    C C6 0.0088(3) 0.4291(3) 0.2274(2) 0.0407(8) Uani d . 1 A .
    H H6A 0.0440 0.3574 0.2321 0.049 Uiso calc R 1 . .
    H H6B -0.0361 0.4433 0.2908 0.049 Uiso calc R 1 . .
    C C7 0.1203(3) 0.4995(2) 0.2076(2) 0.0292(6) Uani d . 1 . .
    H H7A 0.1600 0.4880 0.1418 0.035 Uiso calc R 1 A .
    H H7B 0.0840 0.5709 0.2059 0.035 Uiso calc R 1 . .
    C C8 0.2266(3) 0.4855(2) 0.2828(2) 0.0288(6) Uani d . 1 A .
    H H8A 0.1857 0.4916 0.3499 0.035 Uiso calc R 1 . .
    C C9 0.3271(3) 0.5659(2) 0.2646(3) 0.0411(8) Uani d . 1 . .
    H H9A 0.3988 0.5513 0.3103 0.062 Uiso calc R 1 A .
    H H9B 0.2854 0.6333 0.2749 0.062 Uiso calc R 1 . .
    H H9C 0.3618 0.5649 0.1968 0.062 Uiso calc R 1 . .
    C C10 0.3611(2) 0.3343(2) 0.3491(2) 0.0252(5) Uani d . 1 . .
    C C11 0.3767(2) 0.3752(2) 0.43949(19) 0.0239(5) Uani d . 1 . .
    H H11A 0.3325 0.4381 0.4536 0.029 Uiso calc R 1 . .
    C C12 0.4565(3) 0.3237(2) 0.50772(19) 0.0244(5) Uani d . 1 . .
    H H12A 0.4666 0.3545 0.5677 0.029 Uiso calc R 1 . .
    C C13 0.5037(2) 0.18783(19) 0.41085(18) 0.0206(5) Uani d . 1 . .
    C C14 0.5651(2) 0.09074(19) 0.39948(19) 0.0235(5) Uani d . 1 . .
    H H14A 0.6166 0.0578 0.4505 0.028 Uiso calc R 1 . .
    C C15 0.5501(2) 0.04404(19) 0.3141(2) 0.0243(5) Uani d . 1 . .
    Cl Cl 0.63057(7) -0.07417(5) 0.29880(5) 0.03084(15) Uani d . 1 . .
    C C16 0.4726(3) 0.0892(2) 0.2383(2) 0.0286(6) Uani d . 1 . .
    H H16A 0.4626 0.0554 0.1800 0.034 Uiso calc R 1 . .
    C C17 0.4113(3) 0.1831(2) 0.2497(2) 0.0294(6) Uani d . 1 . .
    H H17A 0.3580 0.2138 0.1987 0.035 Uiso calc R 1 . .
    C C18 0.4253(2) 0.2355(2) 0.33543(19) 0.0241(5) Uani d . 1 . .
    C C19 0.9009(3) 0.00417(19) 0.64813(19) 0.0238(5) Uani d . 1 . .
    C C20 0.8238(3) -0.0623(2) 0.6048(2) 0.0294(6) Uani d . 1 . .
    H H20A 0.7337 -0.0443 0.5955 0.035 Uiso calc R 1 . .
    C C21 0.8771(3) -0.1545(2) 0.5750(2) 0.0354(7) Uani d . 1 . .
    H H21A 0.8240 -0.1989 0.5444 0.042 Uiso calc R 1 . .
    C C22 1.0076(3) -0.1817(2) 0.5899(2) 0.0356(7) Uani d . 1 . .
    H H22A 1.0434 -0.2461 0.5720 0.043 Uiso calc R 1 . .
    C C23 1.0859(3) -0.1158(2) 0.6308(3) 0.0428(8) Uani d . 1 . .
    H H23A 1.1761 -0.1342 0.6397 0.051 Uiso calc R 1 . .
    C C24 1.0332(3) -0.0222(2) 0.6590(2) 0.0352(7) Uani d . 1 . .
    H H24A 1.0879 0.0238 0.6858 0.042 Uiso calc R 1 . .
    C C25 0.9531(3) 0.20251(19) 0.71033(19) 0.0224(5) Uani d . 1 . .
    C C26 0.9777(3) 0.2794(2) 0.6378(2) 0.0284(6) Uani d . 1 . .
    H H26A 0.9194 0.2936 0.5851 0.034 Uiso calc R 1 . .
    C C27 1.0875(3) 0.3353(2) 0.6425(2) 0.0363(7) Uani d . 1 . .
    H H27A 1.1058 0.3862 0.5919 0.044 Uiso calc R 1 . .
    C C28 1.1707(3) 0.3170(2) 0.7209(2) 0.0380(7) Uani d . 1 . .
    H H28A 1.2464 0.3548 0.7233 0.046 Uiso calc R 1 . .
    C C29 1.1439(3) 0.2440(2) 0.7953(2) 0.0348(7) Uani d . 1 . .
    H H29A 1.1995 0.2330 0.8499 0.042 Uiso calc R 1 . .
    C C30 1.0360(3) 0.1870(2) 0.7902(2) 0.0295(6) Uani d . 1 . .
    H H30A 1.0179 0.1367 0.8414 0.035 Uiso calc R 1 . .
    C C31 0.7642(2) 0.0799(2) 0.81795(19) 0.0246(5) Uani d . 1 . .
    C C32 0.6619(3) 0.1374(2) 0.8616(2) 0.0294(6) Uani d . 1 . .
    H H32A 0.6227 0.1955 0.8263 0.035 Uiso calc R 1 . .
    C C33 0.6179(3) 0.1098(3) 0.9562(2) 0.0417(8) Uani d . 1 . .
    H H33A 0.5484 0.1490 0.9858 0.050 Uiso calc R 1 . .
    C C34 0.6748(3) 0.0252(3) 1.0080(2) 0.0452(8) Uani d . 1 . .
    H H34A 0.6456 0.0073 1.0735 0.054 Uiso calc R 1 . .
    C C35 0.7737(3) -0.0329(3) 0.9646(2) 0.0466(9) Uani d . 1 . .
    H H35A 0.8114 -0.0916 0.9999 0.056 Uiso calc R 1 . .
    C C36 0.8185(3) -0.0065(2) 0.8699(2) 0.0350(7) Uani d . 1 . .
    H H36A 0.8864 -0.0472 0.8403 0.042 Uiso calc R 1 . .
loop_
    _atom_site_aniso_label
    _atom_site_aniso_U_11
    _atom_site_aniso_U_22
    _atom_site_aniso_U_33
    _atom_site_aniso_U_12
    _atom_site_aniso_U_13
    _atom_site_aniso_U_23
    Au 0.02601(6) 0.02376(5) 0.02042(5) -0.00079(4) -0.00528(4) -0.00233(4)
    P 0.0256(3) 0.0196(3) 0.0201(3) 0.0005(3) -0.0027(3) -0.0022(2)
    N1 0.017(3) 0.023(4) 0.038(5) -0.010(3) 0.004(3) -0.020(3)
    O1 0.039(3) 0.067(5) 0.049(4) 0.010(3) -0.014(3) -0.022(3)
    O2 0.075(4) 0.049(3) 0.035(3) 0.023(3) -0.007(3) 0.004(2)
    O3 0.053(3) 0.047(3) 0.029(3) 0.011(2) -0.013(2) -0.004(2)
    N5 0.036(3) 0.033(6) 0.0265(19) -0.015(5) -0.0003(17) -0.006(5)
    C1 0.026(3) 0.035(4) 0.021(3) 0.004(3) -0.003(2) -0.005(3)
    C2 0.028(3) 0.052(4) 0.046(4) -0.013(3) -0.008(3) -0.005(3)
    C3 0.035(4) 0.027(5) 0.027(4) -0.016(3) 0.002(3) -0.001(3)
    C4 0.052(6) 0.066(7) 0.057(6) -0.005(5) 0.003(4) -0.012(5)
    N1' 0.041(4) 0.040(3) 0.030(3) -0.001(3) -0.009(3) 0.000(3)
    O1' 0.065(4) 0.102(5) 0.047(3) 0.013(3) -0.012(3) -0.031(3)
    O2' 0.085(4) 0.068(4) 0.033(3) -0.022(3) -0.013(3) -0.004(2)
    O3' 0.128(12) 0.129(11) 0.080(10) 0.012(9) -0.019(8) 0.005(8)
    N5' 0.036(3) 0.033(6) 0.0265(19) -0.015(5) -0.0003(17) -0.006(5)
    C1' 0.046(5) 0.065(6) 0.084(7) 0.005(5) -0.008(4) -0.035(6)
    C2' 0.048(5) 0.095(7) 0.064(6) 0.005(5) -0.013(4) -0.004(5)
    C3' 0.107(8) 0.036(6) 0.034(6) -0.009(5) 0.008(5) -0.003(4)
    C4' 0.063(5) 0.045(5) 0.041(4) -0.003(4) 0.006(4) -0.019(4)
    N2 0.0287(12) 0.0258(12) 0.0328(13) -0.0032(10) 0.0054(10) -0.0056(10)
    O4 0.0540(14) 0.0294(11) 0.0370(12) -0.0050(10) 0.0130(10) -0.0117(9)
    O5 0.0638(15) 0.0386(12) 0.0328(12) 0.0051(11) -0.0117(11) -0.0076(10)
    O6 0.0619(16) 0.0328(12) 0.0491(15) 0.0070(11) -0.0092(12) 0.0009(11)
    N3 0.0228(11) 0.0217(11) 0.0211(11) -0.0007(8) -0.0012(8) -0.0028(8)
    N4 0.0446(15) 0.0291(13) 0.0328(14) 0.0132(11) -0.0171(12) -0.0108(11)
    C5 0.0322(16) 0.067(2) 0.0310(17) -0.0116(15) -0.0027(13) 0.0044(15)
    C6 0.0334(16) 0.059(2) 0.0311(16) -0.0192(15) -0.0072(13) 0.0057(15)
    C7 0.0296(14) 0.0244(14) 0.0326(15) 0.0005(11) -0.0038(12) 0.0040(11)
    C8 0.0270(14) 0.0220(13) 0.0377(16) 0.0044(11) -0.0064(12) -0.0065(11)
    C9 0.0358(17) 0.0388(18) 0.051(2) -0.0078(14) -0.0045(15) -0.0112(15)
    C10 0.0225(13) 0.0260(13) 0.0276(14) 0.0022(10) -0.0064(11) -0.0060(11)
    C11 0.0236(13) 0.0218(12) 0.0271(14) 0.0013(10) -0.0017(10) -0.0079(10)
    C12 0.0272(13) 0.0250(13) 0.0220(13) -0.0041(10) -0.0009(10) -0.0056(10)
    C13 0.0198(12) 0.0216(12) 0.0204(12) -0.0013(9) 0.0002(9) -0.0016(10)
    C14 0.0217(12) 0.0242(13) 0.0241(13) 0.0018(10) -0.0008(10) -0.0013(10)
    C15 0.0213(12) 0.0227(13) 0.0291(14) 0.0019(10) 0.0013(10) -0.0061(11)
    Cl 0.0286(3) 0.0248(3) 0.0391(4) 0.0053(3) 0.0004(3) -0.0085(3)
    C16 0.0318(14) 0.0289(14) 0.0264(14) 0.0016(11) -0.0039(11) -0.0110(11)
    C17 0.0323(14) 0.0305(15) 0.0256(14) 0.0058(12) -0.0100(11) -0.0063(11)
    C18 0.0236(13) 0.0246(13) 0.0247(13) 0.0019(10) -0.0053(10) -0.0066(10)
    C19 0.0305(14) 0.0215(12) 0.0190(12) -0.0017(10) 0.0046(10) -0.0005(10)
    C20 0.0379(16) 0.0239(13) 0.0263(14) -0.0007(12) -0.0026(12) -0.0020(11)
    C21 0.0530(19) 0.0236(14) 0.0304(16) -0.0055(13) 0.0011(14) -0.0058(12)
    C22 0.0485(18) 0.0225(14) 0.0348(17) -0.0008(13) 0.0175(14) -0.0048(12)
    C23 0.0317(16) 0.0336(17) 0.062(2) -0.0004(13) 0.0200(15) -0.0089(15)
    C24 0.0295(15) 0.0284(15) 0.0488(19) -0.0063(12) 0.0112(13) -0.0113(13)
    C25 0.0253(13) 0.0210(12) 0.0213(13) 0.0001(10) -0.0001(10) -0.0046(10)
    C26 0.0330(15) 0.0281(14) 0.0243(14) -0.0010(11) -0.0017(11) -0.0039(11)
    C27 0.0391(17) 0.0326(16) 0.0377(17) -0.0075(13) 0.0088(14) -0.0051(13)
    C28 0.0296(15) 0.0389(17) 0.0482(19) -0.0058(13) 0.0041(14) -0.0204(15)
    C29 0.0290(15) 0.0386(17) 0.0389(17) 0.0035(13) -0.0087(13) -0.0187(14)
    C30 0.0359(15) 0.0286(14) 0.0243(14) 0.0030(12) -0.0037(12) -0.0069(11)
    C31 0.0235(13) 0.0289(14) 0.0219(13) -0.0018(10) -0.0021(10) -0.0048(11)
    C32 0.0295(14) 0.0279(14) 0.0315(15) -0.0012(11) -0.0007(12) -0.0068(12)
    C33 0.0378(17) 0.0485(19) 0.0396(18) -0.0014(15) 0.0138(14) -0.0165(15)
    C34 0.0420(19) 0.067(2) 0.0250(16) -0.0028(17) 0.0085(14) 0.0003(15)
    C35 0.0392(18) 0.061(2) 0.0348(18) 0.0052(16) 0.0036(14) 0.0191(16)
    C36 0.0309(15) 0.0408(17) 0.0303(16) 0.0082(13) 0.0044(12) 0.0061(13)
_geom_special_details
;
All e.s.d.'s (except the e.s.d. in the dihedral angle between two l.s. planes)
are estimated using the full covariance matrix. The cell e.s.d.'s are taken
into account individually in the estimation of e.s.d.'s in distances, angles
and torsion angles; correlations between e.s.d.'s in cell parameters are only
used when they are defined by crystal symmetry. An approximate (isotropic)
treatment of cell e.s.d.'s is used for estimating e.s.d.'s involving l.s.
planes.
;
loop_
    _geom_bond_atom_site_label_1
    _geom_bond_atom_site_label_2
    _geom_bond_site_symmetry_2
    _geom_bond_distance
    _geom_bond_publ_flag
    Au N3 . 2.070(2) ?
    Au P . 2.2338(7) ?
    P C25 . 1.809(3) ?
    P C19 . 1.814(3) ?
    P C31 . 1.816(3) ?
    N1 O2 . 1.197(12) ?
    N1 O3 . 1.226(12) ?
    N1 O1 . 1.343(11) ?
    N5 C3 . 1.119(17) ?
    N5 C5 . 1.628(16) ?
    N5 C1 . 1.801(18) ?
    N5 H5 . 0.9300 ?
    C1 C2 . 1.511(10) ?
    C1 H1A . 0.9900 ?
    C1 H1B . 0.9900 ?
    C2 H2A . 0.9800 ?
    C2 H2B . 0.9800 ?
    C2 H2C . 0.9800 ?
    C3 C4 . 1.507(14) ?
    C3 H3A . 0.9900 ?
    C3 H3B . 0.9900 ?
    C4 H4A . 0.9800 ?
    C4 H4B . 0.9800 ?
    C4 H4C . 0.9800 ?
    N1' O3' . 1.105(16) ?
    N1' O1' . 1.201(9) ?
    N1' O2' . 1.251(8) ?
    N5' C1' . 1.38(2) ?
    N5' C5 . 1.405(17) ?
    N5' C3' . 1.959(14) ?
    N5' H5' . 0.9300 ?
    C1' C2' . 1.567(12) ?
    C1' H1'A . 0.9900 ?
    C1' H1'B . 0.9900 ?
    C2' H2'A . 0.9800 ?
    C2' H2'B . 0.9800 ?
    C2' H2'C . 0.9800 ?
    C3' C4' . 1.803(14) ?
    C3' H3'A . 0.9900 ?
    C3' H3'B . 0.9900 ?
    C4' H4'A . 0.9800 ?
    C4' H4'B . 0.9800 ?
    C4' H4'C . 0.9800 ?
    N2 O6 . 1.238(3) ?
    N2 O5 . 1.241(3) ?
    N2 O4 . 1.264(3) ?
    N3 C12 . 1.334(3) ?
    N3 C13 . 1.384(3) ?
    N4 C10 . 1.340(3) ?
    N4 C8 . 1.471(3) ?
    N4 H4 . 0.839(18) ?
    C5 C6 . 1.513(4) ?
    C5 H5A . 0.9900 ?
    C5 H5B . 0.9900 ?
    C6 C7 . 1.521(4) ?
    C6 H6A . 0.9900 ?
    C6 H6B . 0.9900 ?
    C7 C8 . 1.513(4) ?
    C7 H7A . 0.9900 ?
    C7 H7B . 0.9900 ?
    C8 C9 . 1.526(4) ?
    C8 H8A . 1.0000 ?
    C9 H9A . 0.9800 ?
    C9 H9B . 0.9800 ?
    C9 H9C . 0.9800 ?
    C10 C11 . 1.398(4) ?
    C10 C18 . 1.445(3) ?
    C11 C12 . 1.373(4) ?
    C11 H11A . 0.9500 ?
    C12 H12A . 0.9500 ?
    C13 C14 . 1.409(3) ?
    C13 C18 . 1.413(3) ?
    C14 C15 . 1.373(4) ?
    C14 H14A . 0.9500 ?
    C15 C16 . 1.400(4) ?
    C15 Cl . 1.742(3) ?
    C16 C17 . 1.371(4) ?
    C16 H16A . 0.9500 ?
    C17 C18 . 1.415(4) ?
    C17 H17A . 0.9500 ?
    C19 C24 . 1.388(4) ?
    C19 C20 . 1.389(4) ?
    C20 C21 . 1.385(4) ?
    C20 H20A . 0.9500 ?
    C21 C22 . 1.381(4) ?
    C21 H21A . 0.9500 ?
    C22 C23 . 1.377(4) ?
    C22 H22A . 0.9500 ?
    C23 C24 . 1.392(4) ?
    C23 H23A . 0.9500 ?
    C24 H24A . 0.9500 ?
    C25 C26 . 1.393(4) ?
    C25 C30 . 1.398(4) ?
    C26 C27 . 1.388(4) ?
    C26 H26A . 0.9500 ?
    C27 C28 . 1.386(5) ?
    C27 H27A . 0.9500 ?
    C28 C29 . 1.380(5) ?
    C28 H28A . 0.9500 ?
    C29 C30 . 1.380(4) ?
    C29 H29A . 0.9500 ?
    C30 H30A . 0.9500 ?
    C31 C36 . 1.393(4) ?
    C31 C32 . 1.399(4) ?
    C32 C33 . 1.384(4) ?
    C32 H32A . 0.9500 ?
    C33 C34 . 1.385(5) ?
    C33 H33A . 0.9500 ?
    C34 C35 . 1.377(5) ?
    C34 H34A . 0.9500 ?
    C35 C36 . 1.383(4) ?
    C35 H35A . 0.9500 ?
    C36 H36A . 0.9500 ?
loop_
    _geom_angle_atom_site_label_1
    _geom_angle_atom_site_label_2
    _geom_angle_atom_site_label_3
    _geom_angle_site_symmetry_1
    _geom_angle_site_symmetry_3
    _geom_angle
    _geom_angle_publ_flag
    N3 Au P . . 176.94(6) ?
    C25 P C19 . . 105.97(12) ?
    C25 P C31 . . 105.86(12) ?
    C19 P C31 . . 104.78(12) ?
    C25 P Au . . 115.47(9) ?
    C19 P Au . . 110.06(9) ?
    C31 P Au . . 113.88(9) ?
    O2 N1 O3 . . 123.8(7) ?
    O2 N1 O1 . . 119.5(9) ?
    O3 N1 O1 . . 116.3(9) ?
    C3 N5 C5 . . 116.5(15) ?
    C3 N5 C1 . . 118.2(15) ?
    C5 N5 C1 . . 92.3(6) ?
    C3 N5 H5 . . 109.6 ?
    C5 N5 H5 . . 109.6 ?
    C1 N5 H5 . . 109.6 ?
    C2 C1 N5 . . 105.1(7) ?
    C2 C1 H1A . . 110.7 ?
    N5 C1 H1A . . 110.7 ?
    C2 C1 H1B . . 110.7 ?
    N5 C1 H1B . . 110.7 ?
    H1A C1 H1B . . 108.8 ?
    N5 C3 C4 . . 147.4(12) ?
    N5 C3 H3A . . 99.9 ?
    C4 C3 H3A . . 99.9 ?
    N5 C3 H3B . . 99.9 ?
    C4 C3 H3B . . 99.9 ?
    H3A C3 H3B . . 104.2 ?
    O3' N1' O1' . . 128.3(11) ?
    O3' N1' O2' . . 110.2(11) ?
    O1' N1' O2' . . 121.5(7) ?
    C1' N5' C5 . . 131.5(12) ?
    C1' N5' C3' . . 95.6(9) ?
    C5 N5' C3' . . 105.3(10) ?
    C1' N5' H5' . . 107.3 ?
    C5 N5' H5' . . 107.3 ?
    C3' N5' H5' . . 107.3 ?
    N5' C1' C2' . . 95.8(8) ?
    N5' C1' H1'A . . 112.6 ?
    C2' C1' H1'A . . 112.6 ?
    N5' C1' H1'B . . 112.6 ?
    C2' C1' H1'B . . 112.6 ?
    H1'A C1' H1'B . . 110.1 ?
    C1' C2' H2'A . . 109.5 ?
    C1' C2' H2'B . . 109.5 ?
    H2'A C2' H2'B . . 109.5 ?
    C1' C2' H2'C . . 109.5 ?
    H2'A C2' H2'C . . 109.5 ?
    H2'B C2' H2'C . . 109.5 ?
    C4' C3' N5' . . 84.7(7) ?
    C4' C3' H3'A . . 114.5 ?
    N5' C3' H3'A . . 114.5 ?
    C4' C3' H3'B . . 114.5 ?
    N5' C3' H3'B . . 114.5 ?
    H3'A C3' H3'B . . 111.6 ?
    C3' C4' H4'A . . 109.5 ?
    C3' C4' H4'B . . 109.5 ?
    H4'A C4' H4'B . . 109.5 ?
    C3' C4' H4'C . . 109.5 ?
    H4'A C4' H4'C . . 109.5 ?
    H4'B C4' H4'C . . 109.5 ?
    O6 N2 O5 . . 121.2(2) ?
    O6 N2 O4 . . 118.8(3) ?
    O5 N2 O4 . . 120.0(2) ?
    C12 N3 C13 . . 117.2(2) ?
    C12 N3 Au . . 119.89(17) ?
    C13 N3 Au . . 121.94(16) ?
    C10 N4 C8 . . 124.3(2) ?
    C10 N4 H4 . . 120(2) ?
    C8 N4 H4 . . 114(2) ?
    N5' C5 C6 . . 118.1(7) ?
    C6 C5 N5 . . 109.3(7) ?
    N5' C5 H5A . . 114.5 ?
    C6 C5 H5A . . 109.8 ?
    N5 C5 H5A . . 109.8 ?
    N5' C5 H5B . . 95.0 ?
    C6 C5 H5B . . 109.8 ?
    N5 C5 H5B . . 109.8 ?
    H5A C5 H5B . . 108.3 ?
    C5 C6 C7 . . 109.9(3) ?
    C5 C6 H6A . . 109.7 ?
    C7 C6 H6A . . 109.7 ?
    C5 C6 H6B . . 109.7 ?
    C7 C6 H6B . . 109.7 ?
    H6A C6 H6B . . 108.2 ?
    C8 C7 C6 . . 114.3(2) ?
    C8 C7 H7A . . 108.7 ?
    C6 C7 H7A . . 108.7 ?
    C8 C7 H7B . . 108.7 ?
    C6 C7 H7B . . 108.7 ?
    H7A C7 H7B . . 107.6 ?
    N4 C8 C7 . . 108.4(2) ?
    N4 C8 C9 . . 110.7(2) ?
    C7 C8 C9 . . 111.3(2) ?
    N4 C8 H8A . . 108.8 ?
    C7 C8 H8A . . 108.8 ?
    C9 C8 H8A . . 108.8 ?
    C8 C9 H9A . . 109.5 ?
    C8 C9 H9B . . 109.5 ?
    H9A C9 H9B . . 109.5 ?
    C8 C9 H9C . . 109.5 ?
    H9A C9 H9C . . 109.5 ?
    H9B C9 H9C . . 109.5 ?
    N4 C10 C11 . . 122.5(2) ?
    N4 C10 C18 . . 120.5(2) ?
    C11 C10 C18 . . 116.9(2) ?
    C12 C11 C10 . . 119.5(2) ?
    C12 C11 H11A . . 120.3 ?
    C10 C11 H11A . . 120.3 ?
    N3 C12 C11 . . 125.6(2) ?
    N3 C12 H12A . . 117.2 ?
    C11 C12 H12A . . 117.2 ?
    N3 C13 C14 . . 118.6(2) ?
    N3 C13 C18 . . 121.4(2) ?
    C14 C13 C18 . . 120.0(2) ?
    C15 C14 C13 . . 119.5(2) ?
    C15 C14 H14A . . 120.3 ?
    C13 C14 H14A . . 120.3 ?
    C14 C15 C16 . . 121.8(2) ?
    C14 C15 Cl . . 119.3(2) ?
    C16 C15 Cl . . 118.9(2) ?
    C17 C16 C15 . . 118.8(2) ?
    C17 C16 H16A . . 120.6 ?
    C15 C16 H16A . . 120.6 ?
    C16 C17 C18 . . 121.8(3) ?
    C16 C17 H17A . . 119.1 ?
    C18 C17 H17A . . 119.1 ?
    C13 C18 C17 . . 118.1(2) ?
    C13 C18 C10 . . 119.2(2) ?
    C17 C18 C10 . . 122.6(2) ?
    C24 C19 C20 . . 118.9(2) ?
    C24 C19 P . . 122.4(2) ?
    C20 C19 P . . 118.6(2) ?
    C21 C20 C19 . . 120.7(3) ?
    C21 C20 H20A . . 119.7 ?
    C19 C20 H20A . . 119.7 ?
    C22 C21 C20 . . 119.8(3) ?
    C22 C21 H21A . . 120.1 ?
    C20 C21 H21A . . 120.1 ?
    C23 C22 C21 . . 120.2(3) ?
    C23 C22 H22A . . 119.9 ?
    C21 C22 H22A . . 119.9 ?
    C22 C23 C24 . . 120.0(3) ?
    C22 C23 H23A . . 120.0 ?
    C24 C23 H23A . . 120.0 ?
    C19 C24 C23 . . 120.3(3) ?
    C19 C24 H24A . . 119.9 ?
    C23 C24 H24A . . 119.9 ?
    C26 C25 C30 . . 119.0(2) ?
    C26 C25 P . . 119.4(2) ?
    C30 C25 P . . 121.4(2) ?
    C27 C26 C25 . . 119.9(3) ?
    C27 C26 H26A . . 120.1 ?
    C25 C26 H26A . . 120.1 ?
    C28 C27 C26 . . 120.3(3) ?
    C28 C27 H27A . . 119.9 ?
    C26 C27 H27A . . 119.9 ?
    C29 C28 C27 . . 120.2(3) ?
    C29 C28 H28A . . 119.9 ?
    C27 C28 H28A . . 119.9 ?
    C30 C29 C28 . . 119.8(3) ?
    C30 C29 H29A . . 120.1 ?
    C28 C29 H29A . . 120.1 ?
    C29 C30 C25 . . 120.7(3) ?
    C29 C30 H30A . . 119.7 ?
    C25 C30 H30A . . 119.7 ?
    C36 C31 C32 . . 119.2(3) ?
    C36 C31 P . . 121.4(2) ?
    C32 C31 P . . 119.4(2) ?
    C33 C32 C31 . . 120.0(3) ?
    C33 C32 H32A . . 120.0 ?
    C31 C32 H32A . . 120.0 ?
    C32 C33 C34 . . 120.2(3) ?
    C32 C33 H33A . . 119.9 ?
    C34 C33 H33A . . 119.9 ?
    C35 C34 C33 . . 120.0(3) ?
    C35 C34 H34A . . 120.0 ?
    C33 C34 H34A . . 120.0 ?
    C34 C35 C36 . . 120.5(3) ?
    C34 C35 H35A . . 119.8 ?
    C36 C35 H35A . . 119.8 ?
    C35 C36 C31 . . 120.0(3) ?
    C35 C36 H36A . . 120.0 ?
    C31 C36 H36A . . 120.0 ?
loop_
    _geom_torsion_atom_site_label_1
    _geom_torsion_atom_site_label_2
    _geom_torsion_atom_site_label_3
    _geom_torsion_atom_site_label_4
    _geom_torsion_site_symmetry_1
    _geom_torsion_site_symmetry_2
    _geom_torsion_site_symmetry_3
    _geom_torsion_site_symmetry_4
    _geom_torsion
    _geom_torsion_publ_flag
    C3 N5 C1 C2 . . . . 63.6(16) ?
    C5 N5 C1 C2 . . . . -174.5(7) ?
    C5 N5 C3 C4 . . . . -34(3) ?
    C1 N5 C3 C4 . . . . 74(3) ?
    C5 N5' C1' C2' . . . . -85.5(15) ?
    C3' N5' C1' C2' . . . . 158.3(8) ?
    C1' N5' C3' C4' . . . . 54.7(10) ?
    C5 N5' C3' C4' . . . . -81.1(10) ?
    C1' N5' C5 C6 . . . . -178.7(11) ?
    C3' N5' C5 C6 . . . . -66.6(11) ?
    C1' N5' C5 N5 . . . . -122(6) ?
    C3' N5' C5 N5 . . . . -10(5) ?
    C3 N5 C5 N5' . . . . 146(7) ?
    C1 N5 C5 N5' . . . . 23(5) ?
    C3 N5 C5 C6 . . . . -85.2(15) ?
    C1 N5 C5 C6 . . . . 151.6(6) ?
    N5' C5 C6 C7 . . . . -175.9(7) ?
    N5 C5 C6 C7 . . . . 170.8(7) ?
    C5 C6 C7 C8 . . . . -176.8(3) ?
    C10 N4 C8 C7 . . . . -161.2(3) ?
    C10 N4 C8 C9 . . . . 76.5(4) ?
    C6 C7 C8 N4 . . . . 64.2(3) ?
    C6 C7 C8 C9 . . . . -173.9(3) ?
    C8 N4 C10 C11 . . . . 4.3(5) ?
    C8 N4 C10 C18 . . . . -176.5(3) ?
    N4 C10 C11 C12 . . . . -177.1(3) ?
    C18 C10 C11 C12 . . . . 3.6(4) ?
    C13 N3 C12 C11 . . . . -1.6(4) ?
    Au N3 C12 C11 . . . . 167.6(2) ?
    C10 C11 C12 N3 . . . . -1.6(4) ?
    C12 N3 C13 C14 . . . . -176.8(2) ?
    Au N3 C13 C14 . . . . 14.3(3) ?
    C12 N3 C13 C18 . . . . 2.6(4) ?
    Au N3 C13 C18 . . . . -166.36(19) ?
    N3 C13 C14 C15 . . . . -179.4(2) ?
    C18 C13 C14 C15 . . . . 1.2(4) ?
    C13 C14 C15 C16 . . . . -1.5(4) ?
    C13 C14 C15 Cl . . . . 177.96(19) ?
    C14 C15 C16 C17 . . . . 0.7(4) ?
    Cl C15 C16 C17 . . . . -178.8(2) ?
    C15 C16 C17 C18 . . . . 0.5(4) ?
    N3 C13 C18 C17 . . . . -179.5(2) ?
    C14 C13 C18 C17 . . . . -0.1(4) ?
    N3 C13 C18 C10 . . . . -0.4(4) ?
    C14 C13 C18 C10 . . . . 178.9(2) ?
    C16 C17 C18 C13 . . . . -0.8(4) ?
    C16 C17 C18 C10 . . . . -179.8(3) ?
    N4 C10 C18 C13 . . . . 178.0(3) ?
    C11 C10 C18 C13 . . . . -2.7(4) ?
    N4 C10 C18 C17 . . . . -3.0(4) ?
    C11 C10 C18 C17 . . . . 176.3(3) ?
    C25 P C19 C24 . . . . 20.4(3) ?
    C31 P C19 C24 . . . . -91.3(2) ?
    Au P C19 C24 . . . . 145.9(2) ?
    C25 P C19 C20 . . . . -163.2(2) ?
    C31 P C19 C20 . . . . 85.1(2) ?
    Au P C19 C20 . . . . -37.7(2) ?
    C24 C19 C20 C21 . . . . 1.5(4) ?
    P C19 C20 C21 . . . . -175.1(2) ?
    C19 C20 C21 C22 . . . . 1.2(4) ?
    C20 C21 C22 C23 . . . . -2.6(5) ?
    C21 C22 C23 C24 . . . . 1.3(5) ?
    C20 C19 C24 C23 . . . . -2.8(4) ?
    P C19 C24 C23 . . . . 173.6(2) ?
    C22 C23 C24 C19 . . . . 1.4(5) ?
    C19 P C25 C26 . . . . 98.4(2) ?
    C31 P C25 C26 . . . . -150.7(2) ?
    Au P C25 C26 . . . . -23.7(2) ?
    C19 P C25 C30 . . . . -76.8(2) ?
    C31 P C25 C30 . . . . 34.1(2) ?
    Au P C25 C30 . . . . 161.09(19) ?
    C30 C25 C26 C27 . . . . 3.7(4) ?
    P C25 C26 C27 . . . . -171.6(2) ?
    C25 C26 C27 C28 . . . . -2.0(4) ?
    C26 C27 C28 C29 . . . . -0.9(5) ?
    C27 C28 C29 C30 . . . . 1.9(4) ?
    C28 C29 C30 C25 . . . . -0.2(4) ?
    C26 C25 C30 C29 . . . . -2.7(4) ?
    P C25 C30 C29 . . . . 172.5(2) ?
    C25 P C31 C36 . . . . -89.6(3) ?
    C19 P C31 C36 . . . . 22.2(3) ?
    Au P C31 C36 . . . . 142.5(2) ?
    C25 P C31 C32 . . . . 90.7(2) ?
    C19 P C31 C32 . . . . -157.5(2) ?
    Au P C31 C32 . . . . -37.2(2) ?
    C36 C31 C32 C33 . . . . 1.5(4) ?
    P C31 C32 C33 . . . . -178.7(2) ?
    C31 C32 C33 C34 . . . . 0.0(5) ?
    C32 C33 C34 C35 . . . . -1.3(5) ?
    C33 C34 C35 C36 . . . . 1.1(6) ?
    C34 C35 C36 C31 . . . . 0.4(5) ?
    C32 C31 C36 C35 . . . . -1.7(5) ?
    P C31 C36 C35 . . . . 178.5(3) ?
loop_
    _geom_hbond_atom_site_label_D
    _geom_hbond_atom_site_label_H
    _geom_hbond_atom_site_label_A
    _geom_hbond_site_symmetry_A
    _geom_hbond_distance_DH
    _geom_hbond_distance_HA
    _geom_hbond_distance_DA
    _geom_hbond_angle_DHA
    N5 H5 O4 . 0.93 1.77 2.70(2) 177
    N5' H5' O4 . 0.93 2.00 2.81(2) 144
    N4 H4 O2' . 0.84(2) 2.28(2) 3.030(6) 149(3)
    N4 H4 O3 1_655 0.84(2) 2.32(3) 3.013(5) 140(3)
data_global
_journal_date_recd_electronic     2010-07-27
_journal_date_accepted     2010-08-03
_journal_name_full     'Acta Crystallographica, Section E'
_journal_year     2010
_journal_volume     66
_journal_issue      9
_journal_page_first     m1098
_journal_page_last     m1099
_journal_paper_category     QM
_journal_coeditor_code     PV2313
_publ_contact_author_name     'Tanski, Joseph M.'
_publ_contact_author_address
;
Department of Chemistry
Vassar College
Poughkeepsie, NY 12604
USA
;
_publ_contact_author_email     jotanski@vassar.edu
_publ_contact_author_fax     845-437-5732
_publ_contact_author_phone     845-437-7503
_publ_section_title
;\
{4-[(7-Chloro-4-quinolyl)amino]-<i>N</i>,<i>N</i>-\
diethylpentanaminium}(triphenylphosphine)gold(I) dinitrate
;
loop_
    _publ_author_name
    _publ_author_footnote
    _publ_author_address
    'Hitosugi-Levesque, Marina' .
;
Department of Chemistry
Vassar College
Poughkeepsie, NY 12604
USA
;
    'Tanski, Joseph M.' .
;
Department of Chemistry
Vassar College
Poughkeepsie, NY 12604
USA
;
