# Supplementary material for: {4-[(7-Chloro-4-quinol­yl)amino]-N,N-di­ethyl­penta­naminium}(triphenyl­phos­phine)gold(I) dinitrate
Source: Acta Crystallogr Sect E Struct Rep Online. 2010 Aug 18;66(Pt 9):m1098–9. doi: 10.1107/S1600536810031144 (PMC3008023; doi:10.1107/S1600536810031144)
Supplement: Supplementary file 2 [file e-66-m1098-Isup2.hkl]

# 
# h,k,l, Fc-squared, Fo-squared, sigma(Fo-squared) and status flag 
# 
data_I
_shelx_title ' MHL517Au_0m in P-1' 
_shelx_refln_list_code          4 
_shelx_F_calc_maximum      288.83 
_exptl_crystal_F_000       904.00 
_reflns_d_resolution_high  0.7030 
 
loop_ 
 _symmetry_equiv_pos_as_xyz 
 'x, y, z' 
 '-x, -y, -z' 
 
_cell_length_a    10.2456 
_cell_length_b    13.1914 
_cell_length_c    13.6301 
_cell_angle_alpha  85.866 
_cell_angle_beta   88.126 
_cell_angle_gamma  86.510 
 
_shelx_F_squared_multiplier     1.000 
 
loop_ 
 _refln_index_h 
 _refln_index_k 
 _refln_index_l 
 _refln_F_squared_calc 
 _refln_F_squared_meas 
 _refln_F_squared_sigma 
 _refln_observed_status 
   1   0   0     5646.44     6057.30    110.22 o 
   2   0   0    12848.47    13492.29    176.16 o 
   3   0   0    18380.79    18794.04    213.28 o 
   4   0   0     8368.08     8219.76    103.02 o 
   5   0   0      495.43      446.84     19.79 o 
   6   0   0    16272.83    16144.41    196.25 o 
   7   0   0     4153.07     4374.81     90.44 o 
   8   0   0     1037.26     1007.32     45.91 o 
   9   0   0     3944.88     3964.69     94.46 o 
  10   0   0     1250.83     1342.69     60.36 o 
  11   0   0       21.77      -31.72     36.89 o 
  12   0   0     1817.45     1897.73    100.52 o 
  13   0   0      399.16      330.94     61.06 o 
 -13   1   0     2026.49     1986.39    111.41 o 
 -12   1   0      111.35      108.09     47.13 o 
 -11   1   0     1948.55     1916.98     92.94 o 
 -10   1   0     3588.76     3545.83     94.08 o 
  -9   1   0      247.80      249.82     30.05 o 
  -8   1   0     2059.84     1980.18     61.59 o 
  -7   1   0    11992.04    12073.41    188.87 o 
  -6   1   0     2991.95     2860.54     50.19 o 
  -5   1   0     4484.06     4463.84     65.78 o 
  -4   1   0    25353.91    26215.70    347.74 o 
  -3   1   0     1844.65     2005.21     41.28 o 
  -2   1   0    10830.49    11101.85    150.18 o 
  -1   1   0    22436.81    24770.67    275.25 o 
   0   1   0     4617.38     4932.69    180.63 o 
   1   1   0     5317.38     5588.32     65.81 o 
   2   1   0     1687.45     1781.72     28.21 o 
   3   1   0      254.04      307.67     17.49 o 
   4   1   0     3530.09     3747.44     55.32 o 
   5   1   0     2300.36     2120.94     40.17 o 
   6   1   0     2580.61     2836.96     51.37 o 
   7   1   0     1798.67     1815.27     42.95 o 
   8   1   0     6170.06     6254.87    119.40 o 
   9   1   0      413.02      390.13     36.78 o 
  10   1   0      385.42      398.32     47.70 o 
  11   1   0     1819.21     1712.84     90.31 o 
  12   1   0      564.46      691.14     70.51 o 
  13   1   0      502.86      475.07     66.29 o 
 -13   2   0       46.08      125.38     53.59 o 
 -12   2   0     1398.48     1398.43     90.28 o 
 -11   2   0     3462.21     3417.18    100.29 o 
 -10   2   0       14.13       12.77     26.08 o 
  -9   2   0      650.18      655.12     42.84 o 
  -8   2   0     5074.98     5057.08    110.28 o 
  -7   2   0     3032.13     3050.78     73.21 o 
  -6   2   0     6527.04     6581.60    114.76 o 
  -5   2   0    12772.47    12673.92    186.17 o 
  -4   2   0      873.97      927.98     31.67 o 
  -3   2   0     7995.70     8474.80    147.08 o 
  -2   2   0     5999.11     6301.72     78.04 o 
  -1   2   0     5514.24     5600.28    107.88 o 
   0   2   0     6315.87     6913.36     95.01 o 
   1   2   0    20246.67    21853.63    242.45 o 
   2   2   0     9362.94     9970.28    117.28 o 
   3   2   0      421.37      483.86     17.40 o 
   4   2   0     7985.80     7887.09    119.49 o 
   5   2   0     3475.48     3531.94     67.41 o 
   6   2   0     3504.39     3414.25     59.25 o 
   7   2   0     8468.33     8621.15    120.75 o 
   8   2   0      985.04      995.21     45.92 o 
   9   2   0     1159.45     1239.25     79.09 o 
  10   2   0     2715.50     2543.07    100.16 o 
  11   2   0      325.21      368.08     52.86 o 
  12   2   0      607.36      584.69     66.95 o 
  13   2   0     1955.86     1873.98    105.64 o 
  14   2   0      149.40       98.53     82.33 o 
 -13   3   0      636.17      649.13     75.94 o 
 -12   3   0     2151.51     2151.61    107.84 o 
 -11   3   0     1393.73     1370.06    102.04 o 
 -10   3   0      512.96      543.98     46.60 o 
  -9   3   0     1095.05     1091.38     52.59 o 
  -8   3   0       57.84       21.72     20.76 o 
  -7   3   0     2375.45     2376.52     64.70 o 
  -6   3   0     7568.65     7492.91    128.26 o 
  -5   3   0      261.10      256.24     23.05 o 
  -4   3   0    11300.81    11351.89    166.93 o 
  -3   3   0    10293.46    10645.60    144.68 o 
  -2   3   0      383.50      372.73     14.55 o 
  -1   3   0      731.98      721.27     17.80 o 
   0   3   0     9468.34     9467.46    133.62 o 
   1   3   0     6147.25     6605.71     93.15 o 
   2   3   0     1381.08     1483.71     39.44 o 
   3   3   0    22140.26    22574.35    256.64 o 
   4   3   0      861.57      765.85     26.87 o 
   5   3   0     8753.55     8726.09    115.65 o 
   6   3   0    13697.64    13407.46    169.68 o 
   7   3   0      962.74      985.97     33.91 o 
   8   3   0     2379.44     2394.40     73.79 o 
   9   3   0     7682.16     7570.46    184.17 o 
  10   3   0      564.29      507.41     59.83 o 
  11   3   0      727.88      660.79     62.72 o 
  12   3   0     1867.29     1937.27    113.91 o 
  13   3   0      471.79      433.00     65.30 o 
 -13   4   0      577.67      587.56    133.39 o 
 -12   4   0        5.84      -31.95     31.95 o 
 -11   4   0     2818.89     2689.55    119.67 o 
 -10   4   0      653.49      670.94     49.50 o 
  -9   4   0      422.44      357.28     83.53 o 
  -8   4   0     5883.77     5954.24    120.25 o 
  -7   4   0     6186.92     5919.84    114.42 o 
  -6   4   0      201.06      173.93     21.72 o 
  -5   4   0    14698.10    14991.83    219.79 o 
  -4   4   0    12185.99    12551.63    303.77 o 
  -3   4   0      179.32      188.97     16.32 o 
  -2   4   0     8322.56     8612.35    107.21 o 
  -1   4   0    44639.77    46052.14    506.70 o 
   0   4   0     1573.23     1834.18     34.07 o 
   1   4   0    16396.33    16609.24    190.22 o 
   2   4   0    31608.60    32511.77    361.79 o 
   3   4   0     1221.78     1317.71     33.31 o 
   4   4   0    10237.99    10259.96    129.29 o 
   5   4   0    10059.88    10060.84    130.75 o 
   6   4   0      686.91      737.60     28.61 o 
   7   4   0     3584.38     3624.89     66.85 o 
   8   4   0     8485.38     8556.41    149.55 o 
   9   4   0       16.09      -29.83     45.26 o 
  10   4   0      431.32      481.40     54.21 o 
  11   4   0      480.25      524.10     57.48 o 
  12   4   0       85.73       45.64     43.90 o 
  13   4   0      451.87      589.82    167.90 o 
 -13   5   0      125.98       89.62     55.79 o 
 -12   5   0     1357.19     1247.43     71.62 o 
 -11   5   0     2683.20     2848.57     93.46 o 
 -10   5   0        3.94      -23.00     26.01 o 
  -9   5   0     2325.47     2250.07     74.07 o 
  -8   5   0     2801.52     2813.16     94.90 o 
  -7   5   0       90.49       57.73     21.79 o 
  -6   5   0     6492.03     6242.12    116.17 o 
  -5   5   0    13817.82    14085.87    215.33 o 
  -4   5   0      106.04      125.76     14.48 o 
  -3   5   0     7588.73     7815.69    103.18 o 
  -2   5   0     5157.10     4719.39     67.68 o 
  -1   5   0      675.48      701.55     21.14 o 
   0   5   0     7644.27     7887.66    118.31 o 
   1   5   0     9172.59     9263.08    135.01 o 
   2   5   0      912.07      973.70     25.91 o 
   3   5   0    23372.60    24517.43    281.94 o 
   4   5   0      681.69      619.57     23.19 o 
   5   5   0       83.29       97.87     12.90 o 
   6   5   0     1699.22     1632.53     40.36 o 
   7   5   0     3562.07     3463.27     86.64 o 
   8   5   0        6.73        3.40     18.68 o 
   9   5   0     2400.30     2471.04     96.94 o 
  10   5   0     1073.82     1075.49    103.38 o 
  11   5   0        3.81       -6.19     35.59 o 
  12   5   0      625.31      738.83    146.84 o 
  13   5   0     1276.94     1304.08    131.05 o 
 -13   6   0      808.07      587.82     99.60 o 
 -12   6   0     1161.59     1217.96     71.89 o 
 -11   6   0       10.67       -2.02     32.61 o 
 -10   6   0     2487.01     2425.97     83.35 o 
  -9   6   0     1825.94     1814.55     77.52 o 
  -8   6   0      232.76      216.65     30.16 o 
  -7   6   0     4440.23     4521.21     99.95 o 
  -6   6   0     5352.18     5195.34    104.30 o 
  -5   6   0      820.90      715.11     36.26 o 
  -4   6   0     7010.10     7230.32    154.81 o 
  -3   6   0    10402.01    10355.58    133.61 o 
  -2   6   0       67.44       37.36      9.74 o 
  -1   6   0     1677.91     1562.32     33.99 o 
   0   6   0     7894.53     7979.24    123.39 o 
   1   6   0       17.28       17.60     15.03 o 
   2   6   0     8156.73     8135.49    105.90 o 
   3   6   0     5175.18     4979.76     73.19 o 
   4   6   0        0.68        3.80      9.81 o 
   5   6   0     3473.06     3381.22     59.78 o 
   6   6   0     3173.97     2973.03     58.09 o 
   7   6   0        3.41       26.54     18.25 o 
   8   6   0     4949.72     5047.93    107.45 o 
   9   6   0     4314.48     4425.46    103.39 o 
  10   6   0      200.08      250.45     77.97 o 
  11   6   0     1419.65     1528.13     89.01 o 
  12   6   0      822.74      709.50     75.24 o 
  13   6   0      199.98      189.31     57.05 o 
 -13   7   0      305.75      358.00     64.51 o 
 -12   7   0       60.14       25.44     39.79 o 
 -11   7   0     1212.58     1136.05    113.73 o 
 -10   7   0      932.45      985.63     59.73 o 
  -9   7   0      182.71      213.04     35.43 o 
  -8   7   0     1406.29     1331.19     58.65 o 
  -7   7   0     1268.71     1244.89     53.49 o 
  -6   7   0       71.52       66.91     22.28 o 
  -5   7   0     5600.42     5729.76    112.17 o 
  -4   7   0     7688.72     7771.93    213.89 o 
  -3   7   0      673.85      623.24     25.50 o 
  -2   7   0    12554.08    12807.66    219.04 o 
  -1   7   0      139.22      120.91     15.90 o 
   0   7   0     1713.67     1689.48     46.16 o 
   1   7   0    12864.33    13342.45    194.69 o 
   2   7   0    14089.08    13997.94    171.71 o 
   3   7   0       55.72       30.05     10.79 o 
   4   7   0    14682.99    14513.47    185.09 o 
   5   7   0     5995.51     6029.57     91.16 o 
   6   7   0       12.42      -15.59     16.07 o 
   7   7   0     5241.67     4837.54    109.01 o 
   8   7   0     3530.17     3550.06    128.99 o 
   9   7   0       80.49       46.90     25.24 o 
  10   7   0     3212.59     3178.40    118.10 o 
  11   7   0     1022.85     1221.20     97.31 o 
  12   7   0       45.80       -1.68     44.76 o 
  13   7   0      447.51      398.98     64.96 o 
 -12   8   0      926.02      890.90     88.59 o 
 -11   8   0      504.19      450.79     64.31 o 
 -10   8   0      497.51      408.06     46.02 o 
  -9   8   0     3678.21     3742.38    126.24 o 
  -8   8   0      719.51      854.32     75.71 o 
  -7   8   0      816.25      759.83     62.89 o 
  -6   8   0     4015.37     4109.25     94.66 o 
  -5   8   0     1992.10     2085.39     61.95 o 
  -4   8   0       17.12       31.17     13.68 o 
  -3   8   0    14409.88    14711.14    218.83 o 
  -2   8   0     3237.51     3109.57     70.63 o 
  -1   8   0     1127.14     1138.15     41.74 o 
   0   8   0     7275.24     7601.45    127.52 o 
   1   8   0     7992.01     8129.12    109.41 o 
   2   8   0      458.61      498.28     23.05 o 
   3   8   0    11375.67    11014.42    144.18 o 
   4   8   0     2773.27     2736.15     54.08 o 
   5   8   0       89.93       78.36     15.72 o 
   6   8   0     3857.70     3730.46     85.95 o 
   7   8   0     3718.55     3938.35    182.69 o 
   8   8   0       22.19        8.60     22.76 o 
   9   8   0     1711.13     1717.76     67.02 o 
  10   8   0     1606.46     1652.67     89.19 o 
  11   8   0       45.01       51.17     42.48 o 
  12   8   0      679.17      736.23     75.77 o 
  13   8   0      278.36      242.94     79.27 o 
 -11   9   0      176.00      144.54     54.02 o 
 -10   9   0     2542.23     2543.35    117.67 o 
  -9   9   0      996.45      984.95     77.07 o 
  -8   9   0      948.10      866.45     83.36 o 
  -7   9   0     1313.42     1421.20     80.39 o 
  -6   9   0     2109.24     2102.97     90.76 o 
  -5   9   0      241.63      233.19     39.24 o 
  -4   9   0     5229.65     5422.12    106.43 o 
  -3   9   0     6684.55     6648.44    122.06 o 
  -2   9   0       73.76       57.27     19.03 o 
  -1   9   0     7631.19     7526.66    131.07 o 
   0   9   0     3060.23     3117.87     73.13 o 
   1   9   0      340.13      364.50     31.00 o 
   2   9   0     6953.97     7052.28    124.11 o 
   3   9   0     2353.43     2487.65     64.60 o 
   4   9   0      954.57      922.40     33.43 o 
   5   9   0     2306.05     2359.47     85.57 o 
   6   9   0     1270.16     1269.26     60.37 o 
   7   9   0       34.04       56.44     24.31 o 
   8   9   0     1034.44     1084.56     55.20 o 
   9   9   0     1192.13     1151.55     58.72 o 
  10   9   0      310.57      283.86     38.54 o 
  11   9   0     2363.91     2732.31    121.38 o 
  12   9   0       67.68       61.09     48.11 o 
  13   9   0        6.38       -8.46     68.92 o 
 -11  10   0     1335.95     1357.77    100.15 o 
 -10  10   0     1539.93     1673.07    139.69 o 
  -9  10   0      134.07      159.09     50.83 o 
  -8  10   0     2537.00     2650.93    120.34 o 
  -7  10   0      554.73      625.73     65.98 o 
  -6  10   0      173.51      210.33     43.41 o 
  -5  10   0     1926.40     1936.69     88.10 o 
  -4  10   0     2181.64     2279.91     92.68 o 
  -3  10   0      585.43      605.28     57.43 o 
  -2  10   0     5835.75     5870.01    115.10 o 
  -1  10   0      471.39      493.97     49.56 o 
   0  10   0     3288.08     3245.99     78.61 o 
   1  10   0     1842.14     1925.07     59.68 o 
   2  10   0      990.66     1004.97     46.04 o 
   3  10   0     1039.10     1073.82     46.88 o 
   4  10   0     3049.22     3087.36     77.21 o 
   5  10   0     1206.20     1066.60     65.85 o 
   6  10   0     1028.18     1136.65     70.38 o 
   7  10   0     3202.18     3086.83    114.45 o 
   8  10   0     1113.83     1120.52    102.21 o 
   9  10   0      155.23      144.40     43.37 o 
  10  10   0     2473.43     2385.39    107.44 o 
  11  10   0      623.72      428.29     97.72 o 
  12  10   0       67.49      114.54     80.35 o 
 -10  11   0       37.88        2.37     48.80 o 
  -9  11   0      793.59      837.18     82.84 o 
  -8  11   0      239.28      211.86     69.33 o 
  -7  11   0     1441.02     1453.75     89.07 o 
  -6  11   0     1960.34     2082.46    101.31 o 
  -5  11   0       21.12       25.90     43.73 o 
  -4  11   0     1379.82     1316.69     78.12 o 
  -3  11   0     2940.78     3115.52     83.06 o 
  -2  11   0      225.01      264.33     34.57 o 
  -1  11   0     2852.66     2942.38     78.72 o 
   0  11   0     4570.88     4693.53    102.94 o 
   1  11   0      218.44      301.20     31.03 o 
   2  11   0      170.40      188.27     27.30 o 
   3  11   0    10442.70    10552.36    179.01 o 
   4  11   0     1628.71     1708.86    110.76 o 
   5  11   0     1136.51     1123.00     77.92 o 
   6  11   0     4421.49     4263.25    136.20 o 
   7  11   0      473.05      449.63     54.55 o 
   8  11   0       81.77      128.84     42.42 o 
   9  11   0     1504.99     1451.28     88.47 o 
  10  11   0      554.11      515.70     62.66 o 
  11  11   0      229.79      256.08     88.36 o 
  -9  12   0      344.08      441.76     66.97 o 
  -8  12   0     1495.87     1399.20     94.85 o 
  -7  12   0     2362.14     2462.23    113.64 o 
  -6  12   0       11.37       75.42     43.66 o 
  -5  12   0     1317.00     1271.13     83.42 o 
  -4  12   0     3085.18     3135.80    176.76 o 
  -3  12   0      299.62      243.76     34.75 o 
  -2  12   0     1144.43     1279.09     58.05 o 
  -1  12   0     7609.83     7627.44    146.46 o 
   0  12   0     1583.31     1514.41     60.32 o 
   1  12   0     1856.57     1969.69     67.56 o 
   2  12   0     3066.51     3217.79     86.04 o 
   3  12   0     1900.31     1938.14     66.65 o 
   4  12   0      674.38      667.69     62.77 o 
   5  12   0     5717.76     5844.22    166.17 o 
   6  12   0      488.95      486.96     59.08 o 
   7  12   0      973.56     1032.21    111.44 o 
   8  12   0      624.42      680.55     96.10 o 
   9  12   0      609.37      612.13     69.32 o 
  10  12   0      209.15      157.38     51.73 o 
  -8  13   0     1452.53     1432.43     99.13 o 
  -7  13   0       24.48       30.31     81.79 o 
  -6  13   0     1397.87     1333.44     92.58 o 
  -5  13   0     1734.28     1683.20     95.60 o 
  -4  13   0      687.76      655.02     92.32 o 
  -3  13   0      649.81      761.24     69.21 o 
  -2  13   0     3182.59     3216.01     91.73 o 
  -1  13   0     1194.88     1244.70     81.72 o 
   0  13   0     1628.01     1621.20     66.12 o 
   1  13   0     1645.72     1746.19     91.70 o 
   2  13   0      884.42      863.99     53.15 o 
   3  13   0     1788.94     1852.48     93.19 o 
   4  13   0     2277.37     2452.76    167.90 o 
   5  13   0      272.60      296.97     52.88 o 
   6  13   0     1283.68     1179.13     85.71 o 
   7  13   0      747.27      750.19     75.69 o 
   8  13   0       13.73      -19.63     60.55 o 
   9  13   0      213.06      236.38     55.82 o 
  10  13   0      741.30      753.25    170.55 o 
  -7  14   0      497.51      404.38    123.72 o 
  -6  14   0     1123.61     1077.68     89.66 o 
  -5  14   0        3.69       11.42     44.79 o 
  -4  14   0      285.07      313.26     57.99 o 
  -3  14   0     1426.62     1323.29     87.45 o 
  -2  14   0       70.78       48.76     31.78 o 
  -1  14   0     2884.99     2860.47     92.44 o 
   0  14   0     2734.11     2752.77     87.21 o 
   1  14   0        4.44      -27.03     27.03 o 
   2  14   0     1185.91     1254.57     82.85 o 
   3  14   0     1211.41     1119.85     81.72 o 
   4  14   0       25.72       21.47     52.77 o 
   5  14   0     1418.98     1507.00    122.23 o 
   6  14   0     1515.46     1751.63    103.23 o 
   7  14   0       10.04       -3.48     59.57 o 
   8  14   0      552.92      511.98     78.28 o 
   9  14   0      746.85      769.58    101.99 o 
  -6  15   0       22.21      -34.50     71.62 o 
  -5  15   0     1205.10     1259.23     96.20 o 
  -4  15   0      632.30      716.69     79.99 o 
  -3  15   0        8.82       17.20     45.77 o 
  -2  15   0     1480.63     1480.98     71.22 o 
  -1  15   0     2300.36     2253.93     84.28 o 
   0  15   0        3.82       15.28     32.43 o 
   1  15   0     1255.92     1360.01     68.85 o 
   2  15   0      891.01     1026.24     80.79 o 
   3  15   0       13.65      -12.59     68.83 o 
   4  15   0      751.14      722.87     76.66 o 
   5  15   0     2010.62     2164.40    133.62 o 
   6  15   0       77.82      125.24     54.20 o 
   7  15   0      944.61      931.80     89.80 o 
   8  15   0     1328.75     1178.97    192.60 o 
  -5  16   0     1245.24     1223.32    145.67 o 
  -4  16   0      147.34      137.13     98.80 o 
  -3  16   0     1357.19     1355.20     98.25 o 
  -2  16   0     1804.07     1827.26    106.33 o 
  -1  16   0       64.57       -1.52     60.61 o 
   0  16   0     2616.22     2851.47    155.66 o 
   1  16   0     1515.30     1608.47     99.06 o 
   2  16   0       22.24      -20.77     44.69 o 
   3  16   0      503.00      557.26     87.41 o 
   4  16   0     1414.59     1558.93    201.95 o 
   5  16   0      322.38      244.15     63.43 o 
   6  16   0     1414.98     1480.17    138.48 o 
  -4  17   0     1180.39     1311.24    136.14 o 
  -3  17   0      383.64      320.43    137.98 o 
  -2  17   0       10.94       -8.00     50.41 o 
  -1  17   0      433.68      407.25     51.98 o 
   0  17   0      919.72      891.51     86.88 o 
   1  17   0        0.37       55.76     52.80 o 
   2  17   0      767.35      878.94     86.54 o 
   3  17   0      340.96      414.95     70.33 o 
   4  17   0       52.69        6.35     53.85 o 
   5  17   0      508.07      427.03    117.60 o 
  -2  18   0      223.48      200.20     80.62 o 
   0  18   0        3.13      -33.20     63.97 o 
   1  18   0     1525.99     1823.84    146.30 o 
   2  18   0      293.54      375.12     91.06 o 
  -1 -18   1      189.51      197.77     82.33 o 
   0 -18   1      621.65      621.20     99.07 o 
   2 -18   1      123.22      159.80     81.79 o 
  -4 -17   1      129.08      180.20     78.73 o 
  -3 -17   1     1221.52     1325.04    100.85 o 
  -2 -17   1      382.08      431.16     69.46 o 
  -1 -17   1      579.88      655.97     79.50 o 
   0 -17   1     2221.84     2382.44    119.30 o 
   1 -17   1      250.61      151.34     91.33 o 
   2 -17   1      472.76      484.85    131.41 o 
   3 -17   1      992.35     1036.94     96.69 o 
   4 -17   1     1044.20     1110.95    131.46 o 
  -6 -16   1      226.20      236.23     65.27 o 
  -5 -16   1      819.52      843.67    145.36 o 
  -4 -16   1     1238.16     1184.65     94.51 o 
  -3 -16   1      302.18      340.25     62.69 o 
  -2 -16   1      725.34      713.75    126.33 o 
  -1 -16   1     3097.40     2889.23    126.04 o 
   0 -16   1      652.44      640.43     88.76 o 
   1 -16   1      794.33      834.87     64.86 o 
   2 -16   1      998.96      985.06    174.65 o 
   3 -16   1      455.16      599.53     87.10 o 
   4 -16   1       84.71       45.43    118.64 o 
   5 -16   1      981.13     1124.86     97.43 o 
  -8 -15   1     1458.30     1515.80    318.43 o 
  -7 -15   1      466.16      487.56     71.27 o 
  -6 -15   1     1488.34     1529.37    109.41 o 
  -5 -15   1     1412.30     1427.33     96.64 o 
  -4 -15   1      112.68      142.73     52.09 o 
  -3 -15   1      250.32      351.10     85.66 o 
  -2 -15   1     1024.35      956.12     83.63 o 
  -1 -15   1      354.29      335.70     55.91 o 
   0 -15   1      555.24      588.38     52.14 o 
   1 -15   1     1522.26     1535.75     72.25 o 
   2 -15   1       12.09      -12.85     44.06 o 
   3 -15   1      250.07      224.56     56.46 o 
   4 -15   1     1247.21     1366.99     96.03 o 
   5 -15   1      419.07      412.06     69.10 o 
   6 -15   1      902.44      887.46     99.65 o 
  -9 -14   1      673.32      659.64     81.33 o 
  -8 -14   1      142.05      154.31     65.86 o 
  -7 -14   1      589.73      670.46     76.01 o 
  -6 -14   1     1207.44     1161.94     88.89 o 
  -5 -14   1       17.71       20.92     50.75 o 
  -4 -14   1      381.89      362.10     58.65 o 
  -3 -14   1     1266.16     1326.05    103.20 o 
  -2 -14   1      151.92      141.32     46.74 o 
  -1 -14   1      597.48      595.37     50.85 o 
   0 -14   1     3506.87     3606.53    100.16 o 
   1 -14   1      172.67      184.58     36.56 o 
   2 -14   1     1632.35     1832.85     74.13 o 
   3 -14   1     1520.76     1581.03     93.38 o 
   4 -14   1      176.46      182.65     51.55 o 
   5 -14   1     1266.79     1466.31    114.36 o 
   6 -14   1     2400.19     2473.37    121.20 o 
   7 -14   1       32.71      174.27     67.12 o 
 -10 -13   1      502.10      364.90     65.78 o 
  -9 -13   1        1.31      -13.58     44.69 o 
  -8 -13   1      432.74      511.16     65.19 o 
  -7 -13   1     1983.26     1939.45    104.82 o 
  -6 -13   1        5.63      -38.44     38.44 o 
  -5 -13   1     3464.47     3282.67    262.64 o 
  -4 -13   1      902.97     1036.29     76.71 o 
  -3 -13   1      240.03      269.66     47.76 o 
  -2 -13   1     1791.29     1708.56    120.88 o 
  -1 -13   1     4989.89     4978.70    114.03 o 
   0 -13   1      591.26      642.06     48.98 o 
   1 -13   1     4020.44     4288.41    106.19 o 
   2 -13   1     3465.94     3606.92     97.02 o 
   3 -13   1      206.24      132.88     44.62 o 
   4 -13   1     2020.57     1930.73     97.78 o 
   5 -13   1     3063.95     3290.43    128.62 o 
   6 -13   1      696.89      775.17     77.17 o 
   7 -13   1      742.53      788.61     81.97 o 
   8 -13   1     1181.78     1338.76     98.41 o 
 -10 -12   1      100.47      103.58     49.72 o 
  -9 -12   1     1521.84     1570.63     96.83 o 
  -8 -12   1      765.24      756.99    135.78 o 
  -7 -12   1      102.23       96.89     47.06 o 
  -6 -12   1     2360.58     2394.49    151.34 o 
  -5 -12   1     3745.99     3803.28    130.52 o 
  -4 -12   1       13.60       39.11     34.77 o 
  -3 -12   1     3224.25     3336.00    185.71 o 
  -2 -12   1     3993.45     4245.07     99.08 o 
  -1 -12   1      241.73      297.02     35.50 o 
   0 -12   1     4653.48     4947.66    109.94 o 
   1 -12   1     5115.41     5159.77    113.88 o 
   2 -12   1       67.81       65.45     27.10 o 
   3 -12   1     1828.88     1786.56     80.41 o 
   4 -12   1     1644.56     1510.54     85.22 o 
   5 -12   1      105.50       64.71     41.41 o 
   6 -12   1      366.15      203.09     48.87 o 
   7 -12   1     1964.59     2194.37    115.85 o 
   8 -12   1      163.90      145.43     53.27 o 
   9 -12   1     1006.85     1128.45     92.87 o 
 -11 -11   1       12.81        0.45     66.31 o 
 -10 -11   1      666.47      766.92     76.28 o 
  -9 -11   1      926.29     1030.18    107.84 o 
  -8 -11   1        1.37        3.38     34.81 o 
  -7 -11   1     1377.39     1426.39     83.77 o 
  -6 -11   1     4239.78     4167.66    135.22 o 
  -5 -11   1       19.12        3.27     32.83 o 
  -4 -11   1     3543.73     3364.24    132.90 o 
  -3 -11   1     3751.52     3767.33     96.56 o 
  -2 -11   1     1014.82      987.60     48.06 o 
  -1 -11   1     1147.13     1103.84     54.70 o 
   0 -11   1     1915.43     1902.35     63.31 o 
   1 -11   1       64.56       17.96     23.17 o 
   2 -11   1     3250.29     3215.01     82.89 o 
   3 -11   1     1959.62     2054.05     69.59 o 
   4 -11   1       20.16       13.81     33.42 o 
   5 -11   1     1103.31     1184.04     76.42 o 
   6 -11   1     1564.92     1485.35     86.16 o 
   7 -11   1        0.50        0.81     39.37 o 
   8 -11   1     1505.61     1519.52     93.85 o 
   9 -11   1     1073.13      983.54     85.28 o 
  10 -11   1        0.93      -22.09     48.35 o 
 -11 -10   1      965.43      949.26    127.68 o 
 -10 -10   1      599.14      742.36     71.93 o 
  -9 -10   1      136.42      115.11     41.09 o 
  -8 -10   1     1084.53      861.21     85.57 o 
  -7 -10   1     1277.41     1252.07     89.89 o 
  -6 -10   1       27.26       35.99     32.73 o 
  -5 -10   1     2565.56     2505.24     96.05 o 
  -4 -10   1     2550.48     2682.44     96.63 o 
  -3 -10   1     2321.36     2299.62     64.60 o 
  -2 -10   1     2540.79     2583.00     68.37 o 
  -1 -10   1     2619.35     2760.55     70.91 o 
   0 -10   1        7.68        6.57     19.38 o 
   1 -10   1     5741.69     5677.41    148.91 o 
   2 -10   1     4317.01     4486.34     96.72 o 
   3 -10   1      233.19      212.72     28.07 o 
   4 -10   1     4632.34     4950.95    139.37 o 
   5 -10   1     3316.14     3228.38    112.26 o 
   6 -10   1        7.49       32.73     33.92 o 
   7 -10   1     3723.89     3652.88    127.84 o 
   8 -10   1     3359.00     3166.78    123.50 o 
   9 -10   1       42.08       35.38     44.14 o 
  10 -10   1     1860.23     1977.63    203.08 o 
  11 -10   1      935.13     1051.00    101.63 o 
 -13  -9   1      107.57      -18.27     71.89 o 
 -12  -9   1      755.73      730.77    173.48 o 
 -11  -9   1      813.16      804.95     76.40 o 
 -10  -9   1      353.60      403.04     43.26 o 
  -9  -9   1     1838.94     1849.10     72.80 o 
  -8  -9   1      656.92      684.45     69.99 o 
  -7  -9   1      381.47      370.76     43.89 o 
  -6  -9   1     4783.06     4802.15    104.86 o 
  -5  -9   1     2152.38     2148.35     63.94 o 
  -4  -9   1     1297.40     1291.92     38.21 o 
  -3  -9   1    13171.34    12895.67    167.59 o 
  -2  -9   1     7409.76     7679.76    109.14 o 
  -1  -9   1       84.01       28.03     17.57 o 
   0  -9   1     9834.14     9811.90    231.49 o 
   1  -9   1     5543.88     5675.06    170.11 o 
   2  -9   1       65.03       61.00     21.95 o 
   3  -9   1    11689.37    11896.65    284.46 o 
   4  -9   1     3425.51     3609.25     96.85 o 
   5  -9   1       33.88       47.72     30.62 o 
   6  -9   1     2246.93     2382.52    106.67 o 
   7  -9   1     4073.40     4055.23    130.72 o 
   8  -9   1        8.75       28.39     37.39 o 
   9  -9   1     1674.21     1767.25     95.25 o 
  10  -9   1      935.02      914.15     80.91 o 
  11  -9   1        8.25        0.76     47.24 o 
 -13  -8   1      612.29      689.05    108.42 o 
 -12  -8   1      351.03      367.81     60.76 o 
 -11  -8   1      411.65      399.58    114.45 o 
 -10  -8   1     3562.52     3487.27    118.84 o 
  -9  -8   1      287.85      247.56     34.46 o 
  -8  -8   1      859.29      830.00     74.51 o 
  -7  -8   1     2657.30     2598.69     74.63 o 
  -6  -8   1     2121.79     2200.70     65.38 o 
  -5  -8   1      475.77      499.39     35.82 o 
  -4  -8   1     9430.55     9116.14    164.79 o 
  -3  -8   1     3356.48     3432.45     60.64 o 
  -2  -8   1     1089.52     1129.58     32.03 o 
  -1  -8   1     5715.36     5607.25     84.92 o 
   0  -8   1     7295.01     7369.81    124.17 o 
   1  -8   1      423.12      378.40     23.88 o 
   2  -8   1     9226.19     9656.70    132.10 o 
   3  -8   1     1921.22     2039.24     56.42 o 
   4  -8   1      475.00      508.92     27.98 o 
   5  -8   1     1810.50     1994.16     61.20 o 
   6  -8   1     4262.11     4254.65     96.75 o 
   7  -8   1      135.26      145.50     29.02 o 
   8  -8   1     2617.17     2691.32     83.17 o 
   9  -8   1      721.82      657.24     54.17 o 
  10  -8   1      251.35      285.34     42.61 o 
  11  -8   1      861.08      819.63    104.64 o 
  12  -8   1      138.33      112.80     53.81 o 
 -13  -7   1       40.15       85.01     51.15 o 
 -12  -7   1       32.91       51.34     50.66 o 
 -11  -7   1     1589.85     1699.69    111.71 o 
 -10  -7   1     1466.93     1829.87    121.20 o 
  -9  -7   1     1006.86     1063.86     53.68 o 
  -8  -7   1     3213.64     3079.45     82.68 o 
  -7  -7   1      915.31     1113.97     49.99 o 
  -6  -7   1      247.44      248.26     29.52 o 
  -5  -7   1     6211.90     6455.51    114.97 o 
  -4  -7   1     3466.13     3309.89     58.17 o 
  -3  -7   1     1099.34     1153.31     36.79 o 
  -2  -7   1     7403.90     7221.68     99.19 o 
  -1  -7   1     3739.41     4018.18     63.11 o 
   0  -7   1       40.28       33.96     10.53 o 
   1  -7   1     2949.01     2775.06     62.88 o 
   2  -7   1     4716.21     4939.93     76.52 o 
   3  -7   1     2780.58     2867.58     53.66 o 
   4  -7   1     7089.33     6992.39    101.42 o 
   5  -7   1       89.52      100.04     22.31 o 
   6  -7   1       46.40       16.50     19.88 o 
   7  -7   1     1608.15     1601.18     71.58 o 
   8  -7   1      933.25     1010.99     53.92 o 
   9  -7   1      387.89      479.09     60.88 o 
  10  -7   1     3011.67     3036.67     95.29 o 
  11  -7   1      372.94      318.28     45.09 o 
  12  -7   1      274.40      234.24     47.39 o 
  13  -7   1      658.55      771.13     81.97 o 
 -13  -6   1       19.70       -7.16     45.39 o 
 -12  -6   1      679.64      824.61     82.96 o 
 -11  -6   1      575.59      561.23     64.10 o 
 -10  -6   1      653.77      537.07     59.28 o 
  -9  -6   1     4907.34     4825.85    109.76 o 
  -8  -6   1       24.22       13.64     20.60 o 
  -7  -6   1     1144.21     1099.67     47.34 o 
  -6  -6   1     3046.61     2959.62     72.24 o 
  -5  -6   1     1391.22     1416.59     35.27 o 
  -4  -6   1     3351.25     3589.11     60.30 o 
  -3  -6   1    10234.54    10291.30    130.98 o 
  -2  -6   1      449.18      469.63     20.58 o 
  -1  -6   1     1827.31     1762.60     35.20 o 
   0  -6   1     7195.07     7415.75    176.40 o 
   1  -6   1       59.48       54.08     11.33 o 
   2  -6   1     1493.36     1439.46     33.54 o 
   3  -6   1    17991.76    18575.10    222.36 o 
   4  -6   1     3484.78     3694.69     72.53 o 
   5  -6   1     9706.23     9764.09    159.50 o 
   6  -6   1     6192.42     6032.88    116.29 o 
   7  -6   1     4337.50     4323.36    138.52 o 
   8  -6   1      272.22      298.23     33.92 o 
   9  -6   1     3784.30     3785.73     99.61 o 
  10  -6   1     1278.12     1317.41     82.19 o 
  11  -6   1      576.26      681.97     82.82 o 
  12  -6   1     1378.72     1480.86     77.20 o 
  13  -6   1      455.25      471.51     66.57 o 
 -13  -5   1      898.30      935.72     85.78 o 
 -12  -5   1        4.97      -19.56     38.30 o 
 -11  -5   1      757.12      783.87    130.87 o 
 -10  -5   1     1794.73     1877.97     93.17 o 
  -9  -5   1      587.09      533.17     42.15 o 
  -8  -5   1     5729.08     6004.31    119.42 o 
  -7  -5   1     4326.48     4308.70     92.25 o 
  -6  -5   1      188.83      205.83     17.80 o 
  -5  -5   1     5190.22     5426.14     80.34 o 
  -4  -5   1    16532.38    16524.82    198.16 o 
  -3  -5   1     3083.16     2896.51     48.00 o 
  -2  -5   1     7225.37     7215.01    118.56 o 
  -1  -5   1    22519.49    21798.52    249.34 o 
   0  -5   1     2768.70     2692.91     44.56 o 
   1  -5   1     2307.03     2299.87     42.13 o 
   2  -5   1    25579.27    26305.45    300.41 o 
   3  -5   1     8318.50     8590.64    112.01 o 
   4  -5   1     6477.35     6528.09    164.86 o 
   5  -5   1    13498.23    13231.93    200.49 o 
   6  -5   1      967.63     1042.54     43.75 o 
   7  -5   1       97.86      128.92     24.27 o 
   8  -5   1      380.27      345.77     33.83 o 
   9  -5   1      102.04      102.81     30.91 o 
  10  -5   1      432.02      434.67     49.40 o 
  11  -5   1     3334.73     3200.80     99.32 o 
  12  -5   1      129.14       84.89     37.88 o 
  13  -5   1      168.43      151.08     73.42 o 
 -13  -4   1        3.02        4.20     45.10 o 
 -12  -4   1      823.05      942.51     76.46 o 
 -11  -4   1     1635.65     1714.91    167.90 o 
 -10  -4   1       39.01       26.32     32.34 o 
  -9  -4   1     2404.72     2593.10     98.66 o 
  -8  -4   1     7812.76     7408.43    135.81 o 
  -7  -4   1      100.61       89.19     24.45 o 
  -6  -4   1     4001.40     3999.19     66.68 o 
  -5  -4   1     8509.57     8466.19    148.51 o 
  -4  -4   1      713.32      607.82     28.20 o 
  -3  -4   1     3554.13     3506.87     52.91 o 
  -2  -4   1    21606.94    21396.76    264.17 o 
  -1  -4   1     1883.68     1940.96     33.00 o 
   0  -4   1     9607.37     9016.09    110.46 o 
   1  -4   1     8475.89     8908.07    110.08 o 
   2  -4   1       36.34       35.32      8.35 o 
   3  -4   1     2189.68     2162.42     38.68 o 
   4  -4   1     9937.16     9800.06    124.08 o 
   5  -4   1       40.92       12.86     14.64 o 
   6  -4   1     2313.80     2276.36     61.17 o 
   7  -4   1     3031.05     3090.33     76.90 o 
   8  -4   1      436.04      483.11     63.42 o 
   9  -4   1      917.42      947.56     51.48 o 
  10  -4   1     3957.81     3908.63    102.84 o 
  11  -4   1      250.86      198.51     38.83 o 
  12  -4   1      296.07      311.17     45.71 o 
  13  -4   1      964.09     1119.10     92.44 o 
 -13  -3   1      809.04      795.57     80.31 o 
 -12  -3   1      894.59      797.57     96.41 o 
 -11  -3   1       16.01       17.95     36.63 o 
 -10  -3   1     1280.35     1418.97     79.99 o 
  -9  -3   1     5209.56     4827.28    139.28 o 
  -8  -3   1     1388.19     1404.65     59.60 o 
  -7  -3   1     2224.22     2071.78     48.07 o 
  -6  -3   1    12294.30    12887.90    164.33 o 
  -5  -3   1     2270.35     2279.01     43.96 o 
  -4  -3   1      248.97      323.75     17.70 o 
  -3  -3   1    10822.95    10604.25    128.15 o 
  -2  -3   1     4260.72     3882.29     53.19 o 
  -1  -3   1     8255.35     8082.85     97.10 o 
   0  -3   1    32679.59    34291.00    378.20 o 
   1  -3   1      699.92      700.06     18.73 o 
   2  -3   1     2173.63     2047.22     34.01 o 
   3  -3   1     7953.40     8383.22    104.73 o 
   4  -3   1     1084.04     1116.30     35.94 o 
   5  -3   1     4045.58     4014.04     79.09 o 
   6  -3   1     8462.40     8301.44    139.21 o 
   7  -3   1      154.26      110.26     21.60 o 
   8  -3   1     2857.40     2733.01    101.49 o 
   9  -3   1     3988.93     3948.32    133.65 o 
  10  -3   1       36.39       19.47     25.75 o 
  11  -3   1     3201.00     3187.30    108.51 o 
  12  -3   1     2167.43     2062.45     83.84 o 
  13  -3   1      123.20      137.67     51.91 o 
 -13  -2   1      442.36      384.21     63.45 o 
 -12  -2   1        0.83      -37.30     43.05 o 
 -11  -2   1      766.04      761.78     68.05 o 
 -10  -2   1     1292.08     1311.52     76.60 o 
  -9  -2   1      564.03      529.00     78.69 o 
  -8  -2   1     3921.93     4005.58     73.40 o 
  -7  -2   1     7503.25     7331.48    106.85 o 
  -6  -2   1      156.11      151.22     14.91 o 
  -5  -2   1     1531.48     1445.14     38.23 o 
  -4  -2   1     8363.72     8537.65    108.36 o 
  -3  -2   1    11860.14    13013.72    153.06 o 
  -2  -2   1    79530.66    82745.26    903.17 o 
  -1  -2   1    11269.16    11521.30    132.11 o 
   0  -2   1     3592.35     3548.73     64.06 o 
   1  -2   1     1975.30     1919.63     52.20 o 
   2  -2   1     7664.58     8560.35    107.60 o 
   3  -2   1     1913.47     1938.82     42.48 o 
   4  -2   1    16146.88    16938.28    235.05 o 
   5  -2   1    13140.75    13086.16    192.59 o 
   6  -2   1      154.19      186.89     23.31 o 
   7  -2   1     8220.63     8212.72    141.56 o 
   8  -2   1     5245.16     5424.03    110.52 o 
   9  -2   1      378.16      333.86     39.69 o 
  10  -2   1     1893.38     1959.02     71.39 o 
  11  -2   1     3388.72     3596.42    110.87 o 
  12  -2   1      630.14      462.87    111.21 o 
  13  -2   1      333.66      279.73     60.43 o 
 -13  -1   1      156.17       96.01     51.27 o 
 -12  -1   1     1196.22     1234.88    116.93 o 
 -11  -1   1      642.90      704.08     84.40 o 
 -10  -1   1        5.73       15.60     31.44 o 
  -9  -1   1     4652.04     4515.89    132.75 o 
  -8  -1   1     4757.21     4793.85    118.75 o 
  -7  -1   1      162.97      118.04     15.31 o 
  -6  -1   1    16769.62    17081.54    207.80 o 
  -5  -1   1     3112.07     3218.45     72.08 o 
  -4  -1   1      409.37      400.93     17.52 o 
  -3  -1   1     8023.79     8603.46    104.63 o 
  -2  -1   1    13797.34    14424.28    164.19 o 
  -1  -1   1     3580.61     3616.74     55.59 o 
   0  -1   1    12730.19    12986.63    239.85 o 
   1  -1   1     1275.04     1510.17     25.98 o 
   2  -1   1    10597.83    11416.32    155.34 o 
   3  -1   1     9887.24    10187.30    144.49 o 
   4  -1   1    32202.46    32875.16    430.99 o 
   5  -1   1       22.86       -8.37     11.73 o 
   6  -1   1     7877.49     7975.59    132.04 o 
   7  -1   1     7008.64     7054.12    125.99 o 
   8  -1   1        9.56       -9.51     18.34 o 
   9  -1   1      452.67      509.70     39.90 o 
  10  -1   1     4261.68     4182.70    139.19 o 
  11  -1   1       22.51       -1.72     28.73 o 
  12  -1   1     1018.50     1036.64     81.20 o 
  13  -1   1      661.90      583.63     71.13 o 
 -13   0   1     2125.63     2154.91    165.29 o 
 -12   0   1      968.96      883.25     99.65 o 
 -11   0   1      501.76      534.62     60.03 o 
 -10   0   1     3936.08     3892.58    141.17 o 
  -9   0   1     2623.12     2731.40    100.75 o 
  -8   0   1      371.36      350.88     31.69 o 
  -7   0   1     7179.08     7159.38    104.36 o 
  -6   0   1     4066.02     4117.39     66.48 o 
  -5   0   1       23.56       29.15      9.30 o 
  -4   0   1     2250.83     2484.49     41.63 o 
  -3   0   1    14653.13    14622.95    169.10 o 
  -2   0   1     5057.70     5779.20     81.17 o 
  -1   0   1    27525.69    28430.62    332.02 o 
   0   0   1    23654.11    22599.07    497.75 o 
   1   0   1      203.45      245.19      7.78 o 
   2   0   1     2932.78     3028.33     41.15 o 
   3   0   1     7216.16     7143.71     88.36 o 
   4   0   1      188.20      148.08     10.90 o 
   5   0   1    13865.52    13908.11    176.13 o 
   6   0   1     5710.44     5886.93     84.25 o 
   7   0   1      326.94      287.32     27.08 o 
   8   0   1     2692.86     2797.12     72.97 o 
   9   0   1     1545.00     1571.64     59.07 o 
  10   0   1        5.83        1.08     24.64 o 
  11   0   1      822.52      872.06     70.92 o 
  12   0   1     1241.30     1159.87    145.49 o 
  13   0   1       21.51      -42.69     42.69 o 
  14   0   1      873.92      971.67    136.14 o 
 -13   1   1     2032.97     2071.45    113.22 o 
 -12   1   1       39.49      -39.33     39.33 o 
 -11   1   1     2983.91     3093.85    119.85 o 
 -10   1   1      388.93      411.24    116.57 o 
  -9   1   1       40.46       22.19     21.66 o 
  -8   1   1     3667.46     3777.89    139.97 o 
  -7   1   1     4416.43     4219.65     89.99 o 
  -6   1   1      910.78      929.67     29.15 o 
  -5   1   1     5646.83     5653.67     80.67 o 
  -4   1   1     4438.18     4326.64     62.76 o 
  -3   1   1       27.09        2.61      7.31 o 
  -2   1   1    16613.73    17123.55    205.77 o 
  -1   1   1    30357.58    31443.41    345.00 o 
   0   1   1      494.53      487.82     15.17 o 
   1   1   1    26099.47    27681.27    304.41 o 
   2   1   1      198.31      241.20     12.56 o 
   3   1   1    15716.25    16325.34    187.89 o 
   4   1   1     7192.46     7353.83     94.80 o 
   5   1   1     5138.92     5276.50     75.33 o 
   6   1   1      862.88      955.48     28.71 o 
   7   1   1    14202.21    14330.93    181.37 o 
   8   1   1     3740.94     3914.12    105.19 o 
   9   1   1      246.82      247.42     52.17 o 
  10   1   1     3414.16     3441.87     93.09 o 
  11   1   1     1819.73     1800.65     91.79 o 
  12   1   1        6.56       -4.82     40.31 o 
  13   1   1     2080.62     2289.13    116.04 o 
  14   1   1      708.95      643.52    114.54 o 
 -13   2   1       54.25       74.39     50.93 o 
 -12   2   1     1070.03     1169.07     84.72 o 
 -11   2   1      371.47      340.84     51.30 o 
 -10   2   1      498.86      508.96     43.64 o 
  -9   2   1     1578.90     1603.32     59.63 o 
  -8   2   1     1912.26     1826.12     59.78 o 
  -7   2   1      713.94      740.74     38.38 o 
  -6   2   1     7439.67     7477.70    102.31 o 
  -5   2   1     2174.85     2087.18     49.40 o 
  -4   2   1     1651.33     1695.91     32.49 o 
  -3   2   1    24051.53    24736.03    279.18 o 
  -2   2   1      738.02      725.59     22.42 o 
  -1   2   1     3063.36     2858.46     39.28 o 
   0   2   1    49128.88    50017.66    627.26 o 
   1   2   1    11630.62    12000.35    136.81 o 
   2   2   1    25367.36    26616.84    296.03 o 
   3   2   1    23742.42    24698.86    325.28 o 
   4   2   1     1017.17      963.73     31.62 o 
   5   2   1       32.79       11.50      9.48 o 
   6   2   1    16578.38    16512.12    202.19 o 
   7   2   1     8841.80     9011.82    124.79 o 
   8   2   1       30.25       -9.85     18.23 o 
   9   2   1     3258.62     3251.65     97.14 o 
  10   2   1     1635.76     1646.76     82.31 o 
  11   2   1        7.31      -15.10     35.15 o 
  12   2   1     1383.55     1383.12     88.73 o 
  13   2   1     1211.93     1146.42     89.60 o 
  14   2   1       44.85       -2.52     70.90 o 
 -13   3   1     1378.54     1275.15     94.72 o 
 -12   3   1     1229.43     1260.79     88.43 o 
 -11   3   1      172.95      106.56     37.79 o 
 -10   3   1     2024.69     1909.95     70.85 o 
  -9   3   1      506.14      581.97     44.71 o 
  -8   3   1     1084.35     1073.44     48.51 o 
  -7   3   1    11595.58    11604.16    185.63 o 
  -6   3   1     4514.14     4368.81     87.50 o 
  -5   3   1     7433.50     7600.45    101.24 o 
  -4   3   1    17340.91    17251.30    203.17 o 
  -3   3   1     1776.33     1595.51     30.51 o 
  -2   3   1      113.28      105.50      8.71 o 
  -1   3   1    45631.87    48915.69    609.42 o 
   0   3   1     8002.82     8775.66    122.40 o 
   1   3   1     4071.36     4223.53     64.59 o 
   2   3   1    45544.02    46836.02    513.52 o 
   3   3   1     5860.85     6245.60     82.18 o 
   4   3   1      134.41      151.58     16.26 o 
   5   3   1     8166.84     8228.71    110.63 o 
   6   3   1    12336.35    12121.32    156.41 o 
   7   3   1      221.71      196.28     18.52 o 
   8   3   1     6109.32     5994.28     96.48 o 
   9   3   1     2193.75     2143.66     86.70 o 
  10   3   1      258.62      279.83     43.90 o 
  11   3   1     2345.63     2335.13    102.87 o 
  12   3   1     1263.41     1098.90     80.28 o 
  13   3   1       42.69       -2.70     44.60 o 
  14   3   1      812.21      794.14    130.38 o 
 -13   4   1      141.23      171.23     58.35 o 
 -12   4   1      182.53       82.30     49.23 o 
 -11   4   1     3135.91     3357.95    154.88 o 
 -10   4   1       26.82       31.39     27.36 o 
  -9   4   1     2506.72     2383.21     89.31 o 
  -8   4   1     5903.47     5820.52    118.13 o 
  -7   4   1     4343.44     4238.68    117.33 o 
  -6   4   1     2116.73     2084.30     57.52 o 
  -5   4   1    18488.49    19285.00    229.32 o 
  -4   4   1     8262.51     8479.58    117.21 o 
  -3   4   1     2423.10     2363.32     41.07 o 
  -2   4   1    12265.42    12506.80    202.82 o 
  -1   4   1     3038.92     3018.15     44.53 o 
   0   4   1       81.27       78.73     10.82 o 
   1   4   1    25614.19    26133.84    293.07 o 
   2   4   1    19449.14    19900.01    227.40 o 
   3   4   1     2783.32     2961.30     47.68 o 
   4   4   1     6803.04     6741.98     92.19 o 
   5   4   1     6407.19     6755.15    104.78 o 
   6   4   1     1951.82     2013.72     45.29 o 
   7   4   1    10373.15    10118.68    139.93 o 
   8   4   1      215.85      229.16     23.78 o 
   9   4   1      231.68      179.09     37.82 o 
  10   4   1     2063.22     2103.98    149.50 o 
  11   4   1      364.88      350.45     51.06 o 
  12   4   1      116.94       84.53     42.80 o 
  13   4   1     1999.22     2133.89    113.54 o 
 -13   5   1      209.10      213.86    138.25 o 
 -12   5   1     1717.62     1664.59     99.88 o 
 -11   5   1      502.39      517.23     50.66 o 
 -10   5   1      527.05      494.63     45.49 o 
  -9   5   1     2900.25     2945.86     84.41 o 
  -8   5   1      531.50      545.87     41.45 o 
  -7   5   1      747.21      682.92     40.81 o 
  -6   5   1     7814.64     7844.95    136.56 o 
  -5   5   1     1450.56     1560.79     36.08 o 
  -4   5   1     2556.60     2591.44     47.25 o 
  -3   5   1     2498.01     2253.09     43.75 o 
  -2   5   1      353.25      493.59     19.13 o 
  -1   5   1     3146.68     3444.64     51.04 o 
   0   5   1    20173.13    20209.08    271.66 o 
   1   5   1     1127.86     1088.60     23.36 o 
   2   5   1     9766.70     9167.77    134.23 o 
   3   5   1    16293.08    16243.65    222.74 o 
   4   5   1      149.01      127.88     15.49 o 
   5   5   1     2721.03     2798.78     52.25 o 
   6   5   1     6808.86     6565.54    107.93 o 
   7   5   1     2050.26     2119.04     75.42 o 
   8   5   1     1570.77     1536.95     55.08 o 
   9   5   1     3931.91     3917.07    164.43 o 
  10   5   1      739.80      807.36     64.75 o 
  11   5   1      465.47      504.98     59.01 o 
  12   5   1     2028.18     2130.83    106.82 o 
  13   5   1      742.92      781.02     81.10 o 
 -13   6   1      328.96      278.30     85.30 o 
 -12   6   1      248.67      279.13     46.32 o 
 -11   6   1      839.40      689.66     56.35 o 
 -10   6   1     1503.91     1537.10     72.54 o 
  -9   6   1        8.57       13.45     25.80 o 
  -8   6   1     1600.03     1543.10     60.14 o 
  -7   6   1     1013.50      910.35     46.62 o 
  -6   6   1     1937.07     1881.14     57.81 o 
  -5   6   1     4542.05     4755.69     75.52 o 
  -4   6   1     8540.44     8687.30    133.49 o 
  -3   6   1       24.98       18.63     10.75 o 
  -2   6   1     4688.67     4652.72     68.80 o 
  -1   6   1    12304.81    12707.05    390.63 o 
   0   6   1     6541.33     6529.10    106.13 o 
   1   6   1     5300.99     5250.52     72.50 o 
   2   6   1    13508.05    13165.10    160.03 o 
   3   6   1     3076.39     3244.97     53.94 o 
   4   6   1     2830.41     2854.40     57.19 o 
   5   6   1    10194.04    10265.51    136.34 o 
   6   6   1     2773.78     2783.33     56.11 o 
   7   6   1      695.23      763.29     33.26 o 
   8   6   1     7033.39     6878.12    130.61 o 
   9   6   1     1569.25     1489.05     58.95 o 
  10   6   1      869.73      961.43     69.36 o 
  11   6   1     1241.32     1164.79     79.46 o 
  12   6   1      439.37      373.98     58.70 o 
  13   6   1       21.92       51.85     46.93 o 
 -12   7   1      764.72      862.22    106.99 o 
 -11   7   1      984.18      989.33     69.21 o 
 -10   7   1       45.66       66.83     32.04 o 
  -9   7   1     1614.41     1569.39     96.41 o 
  -8   7   1     3826.61     3918.36    134.30 o 
  -7   7   1       77.93       96.96     25.28 o 
  -6   7   1     5328.79     5635.47    130.83 o 
  -5   7   1    12845.54    12509.04    195.90 o 
  -4   7   1      597.75      587.23     26.61 o 
  -3   7   1     7877.14     7952.47    129.78 o 
  -2   7   1    12369.02    12007.67    151.53 o 
  -1   7   1      278.21      251.40     38.05 o 
   0   7   1     6166.27     6356.17    111.58 o 
   1   7   1    19346.27    18946.36    264.58 o 
   2   7   1     4474.87     4641.58     69.42 o 
   3   7   1     5198.14     5132.75     77.09 o 
   4   7   1    10190.79    10100.91    153.51 o 
   5   7   1     1487.48     1420.57     38.41 o 
   6   7   1      775.46      810.57     39.82 o 
   7   7   1     5958.84     5790.61    115.19 o 
   8   7   1      287.39      335.86     39.72 o 
   9   7   1     1011.71     1050.44     74.32 o 
  10   7   1     2538.10     2458.29    186.84 o 
  11   7   1      139.85       79.02     75.63 o 
  12   7   1      156.25      198.90     81.11 o 
  13   7   1      707.78      684.54     78.97 o 
 -12   8   1     1801.37     1993.45    149.09 o 
 -11   8   1        0.97       56.24     46.76 o 
 -10   8   1     2522.41     2389.21    109.88 o 
  -9   8   1     3132.99     3187.88     94.39 o 
  -8   8   1       17.43       45.36     26.86 o 
  -7   8   1     2669.51     2541.76     75.80 o 
  -6   8   1     8242.80     8092.09    170.75 o 
  -5   8   1      245.59      300.41     48.93 o 
  -4   8   1     5486.52     5561.48     87.95 o 
  -3   8   1     7150.65     6956.25    100.93 o 
  -2   8   1       56.60      103.13     13.31 o 
  -1   8   1     2953.53     3033.02    109.54 o 
   0   8   1     8216.43     8079.58    147.90 o 
   1   8   1     5596.85     5872.15    105.54 o 
   2   8   1     3802.29     3720.70     60.70 o 
   3   8   1     7964.44     7986.32    110.98 o 
   4   8   1      121.17       92.21     14.86 o 
   5   8   1     3637.93     3769.88     96.31 o 
   6   8   1     3089.70     3126.99     63.50 o 
   7   8   1       53.58       40.46     21.54 o 
   8   8   1     1649.77     1689.09     62.94 o 
   9   8   1     2819.72     2719.84     81.37 o 
  10   8   1        7.67       -5.77     35.41 o 
  11   8   1      943.50     1037.28     78.80 o 
  12   8   1      622.90      788.93    184.36 o 
  13   8   1      148.24       91.05    103.65 o 
 -12   9   1      120.49      228.00     78.55 o 
 -11   9   1      705.52      709.13     80.19 o 
 -10   9   1     1481.12     1511.01    127.14 o 
  -9   9   1       11.69       -8.70     37.87 o 
  -8   9   1     1780.39     1715.31     90.59 o 
  -7   9   1      445.23      436.31     98.21 o 
  -6   9   1      553.55      514.83     54.37 o 
  -5   9   1     1118.62     1068.22     65.85 o 
  -4   9   1     5101.57     5204.41    140.22 o 
  -3   9   1      174.99      206.09     24.98 o 
  -2   9   1     3068.83     3226.69    105.96 o 
  -1   9   1     5665.42     5620.11    144.23 o 
   0   9   1      166.27      218.31     36.46 o 
   1   9   1     5068.19     4997.92     98.26 o 
   2   9   1     5025.16     4875.38     96.75 o 
   3   9   1       11.84        8.67     16.18 o 
   4   9   1     7584.98     7624.85    133.50 o 
   5   9   1     2961.50     3099.20     62.65 o 
   6   9   1       48.72       36.25     20.93 o 
   7   9   1     1431.21     1392.89     55.78 o 
   8   9   1     2178.63     2344.43    113.37 o 
   9   9   1       42.26       10.38     26.50 o 
  10   9   1     2817.57     2785.90    115.15 o 
  11   9   1     1267.20     1556.43    125.52 o 
  12   9   1      132.54      161.61     54.72 o 
 -11  10   1      863.73      966.26     90.34 o 
 -10  10   1        0.85       48.17     46.25 o 
  -9  10   1     1448.47     1454.03    137.17 o 
  -8  10   1      456.89      444.27     58.47 o 
  -7  10   1       27.37       14.61     36.38 o 
  -6  10   1     1165.92     1219.27    108.92 o 
  -5  10   1     3446.16     3518.28    118.41 o 
  -4  10   1      359.75      370.94     35.52 o 
  -3  10   1     9989.41    10231.57    173.22 o 
  -2  10   1     6227.33     6233.86    119.94 o 
  -1  10   1      360.60      360.01     32.79 o 
   0  10   1     4408.78     4285.34    141.35 o 
   1  10   1     2624.06     2546.86     69.06 o 
   2  10   1     1437.73     1448.88    102.55 o 
   3  10   1     8899.72     8850.33    152.79 o 
   4  10   1     4544.12     4499.01     96.80 o 
   5  10   1        8.86       21.11     29.37 o 
   6  10   1     1570.26     1483.38     93.49 o 
   7  10   1     3554.19     3206.28    113.47 o 
   8  10   1      430.49      516.28     59.37 o 
   9  10   1     1972.15     1857.59    114.36 o 
  10  10   1     2545.67     2609.87    143.11 o 
  11  10   1      105.54       48.86     67.30 o 
  12  10   1      348.31      342.72    101.76 o 
 -10  11   1      562.66      492.56     70.85 o 
  -9  11   1     1476.86     1535.71     98.35 o 
  -8  11   1      532.46      499.39     63.82 o 
  -7  11   1     3374.96     3420.81    128.68 o 
  -6  11   1     1620.02     1498.00     85.93 o 
  -5  11   1       21.80       -5.26     33.58 o 
  -4  11   1     4092.35     4406.08    156.02 o 
  -3  11   1     6457.05     6162.11    162.52 o 
  -2  11   1        1.87        6.33     22.13 o 
  -1  11   1     8434.55     8459.28    152.71 o 
   0  11   1     3163.08     3167.96     82.19 o 
   1  11   1       85.93      146.83     45.85 o 
   2  11   1     2351.13     2511.76     74.98 o 
   3  11   1     7039.57     6847.99    131.93 o 
   4  11   1       46.22       45.28     23.57 o 
   5  11   1     2548.96     2532.53     99.93 o 
   6  11   1     1795.15     1708.08     85.61 o 
   7  11   1      142.97      110.93     42.78 o 
   8  11   1      888.97      803.22     71.32 o 
   9  11   1     2005.06     2163.91    103.49 o 
  10  11   1        1.38       14.18     55.79 o 
  11  11   1     1236.68     1297.83    144.41 o 
  -9  12   1       22.80      -39.78     45.54 o 
  -8  12   1     3125.91     3162.74    133.02 o 
  -7  12   1     1175.73     1179.62     85.68 o 
  -6  12   1       59.90       48.36     41.96 o 
  -5  12   1     1634.51     1692.12     91.07 o 
  -4  12   1     1728.29     1861.47    113.01 o 
  -3  12   1      368.35      373.48     37.70 o 
  -2  12   1     3431.66     3324.68     89.57 o 
  -1  12   1     2250.94     2167.79     71.64 o 
   0  12   1        4.45       13.85     29.08 o 
   1  12   1     1293.92     1286.84    113.11 o 
   2  12   1     1091.62     1078.94     59.77 o 
   3  12   1       79.93      116.83     28.23 o 
   4  12   1     1918.19     2052.22     96.37 o 
   5  12   1     1225.58     1308.56     80.99 o 
   6  12   1      207.01      222.26     47.77 o 
   7  12   1     1490.85     1486.36    149.90 o 
   8  12   1     1041.18     1039.60     80.97 o 
   9  12   1        3.54       16.06     42.52 o 
  10  12   1     1633.19     1831.40    104.58 o 
  11  12   1      387.90      180.13     87.19 o 
  -8  13   1      926.34      909.79     86.99 o 
  -7  13   1      151.66      168.55     87.46 o 
  -6  13   1      897.33      930.30    113.10 o 
  -5  13   1      286.62      309.58     56.09 o 
  -4  13   1        9.73      -27.24     36.99 o 
  -3  13   1     1140.90     1126.62     60.50 o 
  -2  13   1     1527.47     1600.59     67.18 o 
  -1  13   1       25.67       72.57     28.48 o 
   0  13   1     1692.05     1778.71     68.46 o 
   1  13   1      732.41      753.78     50.07 o 
   2  13   1      247.51      236.74     34.47 o 
   3  13   1     2738.97     2869.74     85.76 o 
   4  13   1     2155.00     2136.80    101.33 o 
   5  13   1      852.79      971.11     76.65 o 
   6  13   1     3464.59     3649.07    215.54 o 
   7  13   1      791.97      774.50    156.56 o 
   8  13   1      140.51       95.60     48.32 o 
   9  13   1     1209.33     1388.78     96.75 o 
  10  13   1      591.89      597.13     73.21 o 
  -7  14   1      965.53      896.91     88.40 o 
  -6  14   1      126.95      111.71     53.41 o 
  -5  14   1      573.16      568.07     68.12 o 
  -4  14   1     1533.02     1542.69     95.01 o 
  -3  14   1      777.46     1039.19     81.45 o 
  -2  14   1      947.58      946.56     58.88 o 
  -1  14   1     4031.61     4080.82    108.75 o 
   0  14   1     1030.50     1010.20     70.90 o 
   1  14   1      229.92      253.23     38.45 o 
   2  14   1     5061.96     5220.49    122.81 o 
   3  14   1      833.69      715.34     72.74 o 
   4  14   1      483.16      496.35     63.15 o 
   5  14   1     3493.03     3435.84    133.43 o 
   6  14   1      959.79      805.27    150.04 o 
   7  14   1       37.28       57.77     47.30 o 
   8  14   1      486.49      399.29     65.78 o 
   9  14   1      473.35      508.75     72.31 o 
  -6  15   1      657.14      626.56     76.83 o 
  -5  15   1     1466.30     1441.06    145.22 o 
  -4  15   1      506.93      548.17    112.25 o 
  -3  15   1       70.36      -19.75     57.23 o 
  -2  15   1     3424.34     3312.35    168.08 o 
  -1  15   1     1737.72     1784.05     77.53 o 
   0  15   1      843.09      898.21     60.95 o 
   1  15   1     1601.23     1787.88     76.14 o 
   2  15   1      269.42      247.99     79.76 o 
   3  15   1       69.26       32.01     45.44 o 
   4  15   1     1770.33     1730.49    129.16 o 
   5  15   1     1112.57     1074.98    149.86 o 
   6  15   1      448.44      445.20     68.99 o 
   7  15   1      667.82      675.10     80.97 o 
   8  15   1      299.10      374.08     68.73 o 
  -5  16   1      269.84      281.82     65.24 o 
  -4  16   1      167.02       25.20    112.38 o 
  -3  16   1     1027.67     1137.82    157.42 o 
  -2  16   1      730.83      780.58     82.76 o 
  -1  16   1      470.70      526.70     54.42 o 
   0  16   1     1095.96     1077.72     68.28 o 
   1  16   1      188.76      174.16     41.25 o 
   2  16   1      306.00      367.85     65.95 o 
   3  16   1      602.00      615.03     76.24 o 
   4  16   1      419.12      226.38     58.42 o 
   5  16   1      311.48      343.98    105.68 o 
   6  16   1     1801.21     1796.48    215.72 o 
   7  16   1      260.20      415.43    115.17 o 
  -4  17   1      179.26      101.13     78.37 o 
  -3  17   1       18.54       45.86     80.89 o 
  -2  17   1      240.61      261.30     62.51 o 
  -1  17   1      964.77      988.35    154.24 o 
   0  17   1       96.01       99.14     41.64 o 
   1  17   1      929.42      895.41     87.52 o 
   2  17   1      713.51      818.90    103.88 o 
   3  17   1      132.49       26.11     51.70 o 
   4  17   1      432.68      341.52     69.87 o 
   5  17   1     1412.77     1396.79    106.25 o 
  -2  18   1      699.38      759.05    116.88 o 
  -1  18   1      123.15       59.48     70.09 o 
   0  18   1      728.87      803.23    113.64 o 
   1  18   1     1816.18     1832.48    147.92 o 
   2  18   1       10.49        8.73     70.27 o 
  -1 -18   2       40.44       40.94     70.81 o 
   0 -18   2      870.60      976.97    121.11 o 
  -4 -17   2      549.21      631.61     81.76 o 
  -3 -17   2     1068.79     1013.19     91.68 o 
  -2 -17   2       12.86      -18.33     48.63 o 
  -1 -17   2     1547.84     1572.74    132.67 o 
   0 -17   2      808.70      914.44     86.42 o 
   1 -17   2        1.15      -45.89     75.67 o 
   2 -17   2      523.05      555.17     73.46 o 
   3 -17   2      815.73      811.96    114.18 o 
   4 -17   2       22.91        5.49     66.49 o 
  -6 -16   2       51.14      129.01     58.19 o 
  -5 -16   2      333.29      326.81     65.76 o 
  -4 -16   2      541.47      521.22     77.92 o 
  -3 -16   2        6.81       39.05     85.39 o 
  -2 -16   2     1784.51     1825.86    106.16 o 
  -1 -16   2     1461.71     1480.46     95.99 o 
   0 -16   2      152.03      166.51     92.90 o 
   1 -16   2      973.87     1061.41     81.92 o 
   2 -16   2      173.20      156.60     55.24 o 
   3 -16   2        1.54      -68.58     73.38 o 
   4 -16   2      862.80      794.99     87.13 o 
   5 -16   2      320.92      319.96     67.99 o 
  -7 -15   2      232.28      235.33     62.33 o 
  -6 -15   2     1133.44     1199.41     95.17 o 
  -5 -15   2      301.15      314.74    102.21 o 
  -4 -15   2      122.41      129.32     52.16 o 
  -3 -15   2     1825.32     1759.95    100.46 o 
  -2 -15   2      983.68     1083.35     82.50 o 
  -1 -15   2      583.16      617.39     86.47 o 
   0 -15   2     2225.41     2251.02    106.58 o 
   1 -15   2      453.96      433.25     46.64 o 
   2 -15   2      687.07      753.13     77.03 o 
   3 -15   2     1422.55     1500.30     96.03 o 
   4 -15   2     1581.96     1574.28     99.91 o 
   5 -15   2      106.57      104.39     53.89 o 
   6 -15   2     1431.08     1511.33    104.51 o 
  -9 -14   2      412.07      343.62     86.92 o 
  -8 -14   2      300.60      406.19     66.83 o 
  -7 -14   2     2364.48     2412.27    151.97 o 
  -6 -14   2      555.88      475.49     65.78 o 
  -5 -14   2     1097.17     1214.81     86.55 o 
  -4 -14   2     1487.16     1477.55     90.84 o 
  -3 -14   2      970.76     1023.68     77.74 o 
  -2 -14   2      936.48      830.96     89.98 o 
  -1 -14   2     2955.72     2934.50    116.13 o 
   0 -14   2     1492.59     1580.08     68.36 o 
   1 -14   2      492.37      491.68     46.95 o 
   2 -14   2     2443.05     2546.89    112.59 o 
   3 -14   2     1403.29     1441.21    125.20 o 
   4 -14   2       13.24      -38.59     38.59 o 
   5 -14   2     2050.76     2256.56    112.37 o 
   6 -14   2      575.97      459.34     68.09 o 
   7 -14   2      316.11      482.24     71.36 o 
 -10 -13   2      137.42       82.15     70.45 o 
  -9 -13   2      525.66      589.66     75.80 o 
  -8 -13   2     1659.12     1587.17    100.45 o 
  -7 -13   2      824.03      804.47     76.18 o 
  -6 -13   2     1673.54     1678.08    161.55 o 
  -5 -13   2     3020.36     2887.84    155.08 o 
  -4 -13   2      152.06      126.49     43.25 o 
  -3 -13   2       24.32       -1.14     35.34 o 
  -2 -13   2     2830.45     2753.02    109.23 o 
  -1 -13   2     2581.42     2561.58     86.35 o 
   0 -13   2      319.99      348.39     52.68 o 
   1 -13   2     3438.92     3513.01     94.81 o 
   2 -13   2     1249.19     1286.11     61.07 o 
   3 -13   2       80.89       54.40     40.39 o 
   4 -13   2     1770.79     1813.78     96.43 o 
   5 -13   2     1026.04     1229.94    241.77 o 
   6 -13   2       21.63      -25.68     41.40 o 
   7 -13   2     2139.57     2213.63    128.13 o 
   8 -13   2       81.66      151.43     56.30 o 
 -10 -12   2      465.91      455.21     66.34 o 
  -9 -12   2     1052.73     1219.86    144.32 o 
  -8 -12   2      838.86      744.25     74.70 o 
  -7 -12   2      141.76      151.99     46.43 o 
  -6 -12   2     2971.87     2985.20    118.33 o 
  -5 -12   2      489.68      463.81     97.45 o 
  -4 -12   2      657.44      679.13    147.65 o 
  -3 -12   2     1978.81     1975.91     90.94 o 
  -2 -12   2     1668.14     1726.68     90.74 o 
  -1 -12   2      354.87      357.69     35.07 o 
   0 -12   2     4629.25     4571.12    104.16 o 
   1 -12   2      651.69      699.60     76.38 o 
   2 -12   2     1781.99     1787.38     65.64 o 
   3 -12   2     2169.08     2435.04    100.98 o 
   4 -12   2      283.61      266.36     48.12 o 
   5 -12   2      988.58     1044.47     78.05 o 
   6 -12   2     2770.23     2662.16    114.87 o 
   7 -12   2      248.84      222.12     55.56 o 
   8 -12   2     2213.83     2249.55    148.51 o 
   9 -12   2     1313.01     1374.72    101.00 o 
 -11 -11   2      332.27      429.46    105.09 o 
 -10 -11   2      776.64      742.19     77.40 o 
  -9 -11   2       34.49      -28.84     43.05 o 
  -8 -11   2      432.98      410.09     93.80 o 
  -7 -11   2     1444.01     1324.45     81.42 o 
  -6 -11   2      415.44      444.72     53.84 o 
  -5 -11   2     2804.78     2645.21    104.68 o 
  -4 -11   2     5373.08     5565.68    154.28 o 
  -3 -11   2       85.48       65.99     33.02 o 
  -2 -11   2      595.63      589.63     40.91 o 
  -1 -11   2     4336.04     4463.77     98.88 o 
   0 -11   2      575.55      632.03     42.86 o 
   1 -11   2     4580.88     4445.24    185.04 o 
   2 -11   2     5566.91     5669.73    116.51 o 
   3 -11   2      172.67      158.74     32.29 o 
   4 -11   2     1278.61     1312.25    107.88 o 
   5 -11   2     2526.91     2599.33    148.42 o 
   6 -11   2     1634.40     1570.81    149.18 o 
   7 -11   2     1670.87     1753.81     94.92 o 
   8 -11   2     2769.96     3057.11    128.08 o 
   9 -11   2      539.31      469.36     66.22 o 
  10 -11   2       75.37       36.86     50.11 o 
 -11 -10   2      963.82      808.18    124.53 o 
 -10 -10   2        3.92       15.43     39.49 o 
  -9 -10   2      858.36      879.69    110.58 o 
  -8 -10   2     1926.32     2039.89     98.48 o 
  -7 -10   2      375.95      310.93     46.96 o 
  -6 -10   2     2372.13     2561.49    133.84 o 
  -5 -10   2     3503.12     3590.07    165.42 o 
  -4 -10   2      120.81       76.85     31.56 o 
  -3 -10   2     3913.73     3987.10    157.55 o 
  -2 -10   2     5029.84     4989.44    112.17 o 
  -1 -10   2      690.14      643.33     53.30 o 
   0 -10   2     3356.34     3299.03     79.59 o 
   1 -10   2     6945.83     6864.38    126.74 o 
   2 -10   2     1455.51     1500.16     62.68 o 
   3 -10   2     2889.54     2885.98     86.50 o 
   4 -10   2     5142.64     5229.05    143.79 o 
   5 -10   2      308.25      414.81     48.94 o 
   6 -10   2      513.83      474.06     55.61 o 
   7 -10   2     3534.48     3480.24    124.74 o 
   8 -10   2      599.27      421.69     64.38 o 
   9 -10   2      397.59      472.11     62.66 o 
  10 -10   2     1231.91     1148.40     89.51 o 
  11 -10   2      107.06       60.11     53.96 o 
 -12  -9   2     1361.90     1325.66     96.11 o 
 -11  -9   2        0.56      -26.16     59.34 o 
 -10  -9   2     2028.29     2164.74     81.12 o 
  -9  -9   2     1861.72     1829.72     71.83 o 
  -8  -9   2       68.59       37.80     27.53 o 
  -7  -9   2     2220.50     2156.19     70.29 o 
  -6  -9   2     6132.22     6016.47    122.95 o 
  -5  -9   2      462.37      422.56     35.52 o 
  -4  -9   2     6124.50     6063.17    115.59 o 
  -3  -9   2     9302.72     9392.88    129.90 o 
  -2  -9   2     1300.66     1312.49     37.22 o 
  -1  -9   2     1163.92     1101.49     33.96 o 
   0  -9   2     7953.20     8251.55    140.20 o 
   1  -9   2      305.28      273.24     21.47 o 
   2  -9   2     2838.00     2737.88     68.86 o 
   3  -9   2     4482.06     4629.05     95.63 o 
   4  -9   2      676.78      628.25    118.46 o 
   5  -9   2      608.33      688.10     57.78 o 
   6  -9   2     4010.80     3988.23    124.88 o 
   7  -9   2      381.86      482.84     53.57 o 
   8  -9   2     1453.21     1450.62     84.86 o 
   9  -9   2     1399.11     1413.76     87.96 o 
  10  -9   2       53.87       32.22     44.24 o 
  11  -9   2      457.43      549.36     70.47 o 
 -13  -8   2     1007.96     1166.65    124.62 o 
 -12  -8   2        0.34      -21.41     44.25 o 
 -11  -8   2     1664.78     1778.33    145.90 o 
 -10  -8   2     1494.54     1515.04     68.36 o 
  -9  -8   2       52.57       83.67     28.79 o 
  -8  -8   2      988.08      942.19     64.72 o 
  -7  -8   2     3217.52     3283.24     96.06 o 
  -6  -8   2      173.35      204.70     26.46 o 
  -5  -8   2     2621.97     2585.77     69.13 o 
  -4  -8   2     9440.89     9225.38    154.21 o 
  -3  -8   2       14.13       16.98     11.84 o 
  -2  -8   2     3083.55     2941.19     54.56 o 
  -1  -8   2     2536.65     2467.37     48.77 o 
   0  -8   2        3.42        7.85     11.96 o 
   1  -8   2     6080.57     6004.81    107.48 o 
   2  -8   2     7280.55     7730.69    120.85 o 
   3  -8   2      585.58      571.75     29.55 o 
   4  -8   2     8575.48     8688.20    153.35 o 
   5  -8   2     6464.70     6388.20    148.37 o 
   6  -8   2      116.83       91.41     25.14 o 
   7  -8   2     3940.90     3936.24     97.40 o 
   8  -8   2     2757.68     2699.08     83.44 o 
   9  -8   2       10.72      -11.33     28.34 o 
  10  -8   2     1916.86     1995.87    101.32 o 
  11  -8   2     1359.01     1518.16     74.93 o 
  12  -8   2       32.71       15.50     48.15 o 
 -13  -7   2       21.67      -44.54     59.74 o 
 -12  -7   2      661.36      612.13     79.14 o 
 -11  -7   2     1705.52     1865.97     99.54 o 
 -10  -7   2      125.21       56.69     50.66 o 
  -9  -7   2     1557.44     1554.08     63.53 o 
  -8  -7   2      739.41      751.61     46.14 o 
  -7  -7   2        3.03       -7.63     19.48 o 
  -6  -7   2     2766.73     2688.58     71.24 o 
  -5  -7   2     9506.53     9280.88    155.86 o 
  -4  -7   2     1165.51     1149.01     31.74 o 
  -3  -7   2     6057.75     5709.37     83.83 o 
  -2  -7   2     6335.63     6447.52     91.26 o 
  -1  -7   2      633.07      606.69     24.43 o 
   0  -7   2    10328.83    10846.45    140.48 o 
   1  -7   2     7615.98     7565.02    123.55 o 
   2  -7   2      985.95     1033.24     33.06 o 
   3  -7   2    11666.80    11669.38    151.95 o 
   4  -7   2     6186.37     6227.85    100.19 o 
   5  -7   2      180.83      177.13     24.33 o 
   6  -7   2      138.46      145.65     24.76 o 
   7  -7   2     6520.51     6215.46    126.90 o 
   8  -7   2        4.13      -23.85     23.85 o 
   9  -7   2     3764.73     3925.85    115.80 o 
  10  -7   2     1929.94     1907.57     84.44 o 
  11  -7   2       30.40        8.15     34.84 o 
  12  -7   2      203.88      297.08     49.27 o 
 -13  -6   2      136.68      140.33     53.57 o 
 -12  -6   2      463.83      475.39     89.62 o 
 -11  -6   2       25.42      -20.02     37.64 o 
 -10  -6   2     2227.47     2111.91    101.49 o 
  -9  -6   2     1832.45     1722.27     65.24 o 
  -8  -6   2      510.32      507.47     45.13 o 
  -7  -6   2     3047.30     2892.78     76.06 o 
  -6  -6   2     2319.75     2337.40     64.51 o 
  -5  -6   2        7.28       15.09     15.81 o 
  -4  -6   2    10548.72    10707.49    137.54 o 
  -3  -6   2     8334.12     8342.31    110.14 o 
  -2  -6   2      643.49      588.55     24.07 o 
  -1  -6   2     9569.92     9671.65    123.60 o 
   0  -6   2     6643.24     6835.31     94.20 o 
   1  -6   2     3058.14     3105.17     63.13 o 
   2  -6   2    10611.55    10654.73    137.07 o 
   3  -6   2    15495.32    15864.31    209.96 o 
   4  -6   2      556.28      545.75     24.94 o 
   5  -6   2     5475.82     5371.74    103.66 o 
   6  -6   2     6298.21     6257.97    120.27 o 
   7  -6   2     1424.88     1346.93     59.50 o 
   8  -6   2     2840.25     2876.58     82.64 o 
   9  -6   2     5351.10     5329.22    138.35 o 
  10  -6   2       36.44       31.07     30.67 o 
  11  -6   2      890.56      912.83     62.74 o 
  12  -6   2      546.75      489.13     64.58 o 
  13  -6   2       67.09       31.41     50.14 o 
 -13  -5   2      157.78      202.11     56.58 o 
 -12  -5   2       25.31       13.00     41.40 o 
 -11  -5   2     3083.41     3010.25    121.57 o 
 -10  -5   2     2344.53     2494.82    104.53 o 
  -9  -5   2       82.34      121.78     27.05 o 
  -8  -5   2    11599.47    11250.83    194.75 o 
  -7  -5   2     3620.61     3263.61     79.61 o 
  -6  -5   2       23.46       44.60     16.97 o 
  -5  -5   2     3808.04     3556.07     76.09 o 
  -4  -5   2    14010.94    14219.79    172.91 o 
  -3  -5   2      614.70      701.45     21.78 o 
  -2  -5   2     9535.90     9539.48    119.67 o 
  -1  -5   2     9229.93     9619.11    120.39 o 
   0  -5   2      520.50      498.20     22.39 o 
   1  -5   2    13667.59    13913.67    168.85 o 
   2  -5   2    16440.90    16993.33    201.88 o 
   3  -5   2      130.15      108.54     12.42 o 
   4  -5   2    13031.30    13416.46    166.49 o 
   5  -5   2     3752.60     3832.89     81.76 o 
   6  -5   2       12.35        5.30     17.23 o 
   7  -5   2     1080.33     1136.91     49.95 o 
   8  -5   2     1089.49     1103.90     52.66 o 
   9  -5   2      415.56      393.66     38.22 o 
  10  -5   2     3780.86     3655.14    138.61 o 
  11  -5   2      922.88      816.75     59.29 o 
  12  -5   2       23.26       16.20     34.63 o 
  13  -5   2      788.95      688.07     65.03 o 
 -13  -4   2       44.51       32.49     46.52 o 
 -12  -4   2      796.96      762.87    219.14 o 
 -11  -4   2     1385.94     1437.02     87.87 o 
 -10  -4   2      225.03      215.52     43.67 o 
  -9  -4   2     5037.51     4680.29    137.99 o 
  -8  -4   2     1970.11     2006.60     63.60 o 
  -7  -4   2     1409.10     1420.71     76.50 o 
  -6  -4   2     1249.56     1108.28     57.38 o 
  -5  -4   2      111.07       95.90     16.96 o 
  -4  -4   2     2075.00     2122.43     51.70 o 
  -3  -4   2    12645.52    12807.32    185.43 o 
  -2  -4   2     5850.79     5778.40     90.73 o 
  -1  -4   2      452.61      548.74     18.70 o 
   0  -4   2     9119.99     9427.61    118.71 o 
   1  -4   2     9734.51    10084.63    124.44 o 
   2  -4   2      472.33      505.09     19.62 o 
   3  -4   2    12983.09    13187.23    160.02 o 
   4  -4   2     7331.44     7629.95    101.70 o 
   5  -4   2     5135.68     5270.06     98.19 o 
   6  -4   2     3431.32     3285.36     75.87 o 
   7  -4   2      652.35      737.10     41.05 o 
   8  -4   2       89.36       60.60     23.92 o 
   9  -4   2     4670.00     4535.94    107.15 o 
  10  -4   2     4410.75     4217.29    107.79 o 
  11  -4   2      128.33      164.30     37.34 o 
  12  -4   2     1236.92     1316.69     71.97 o 
  13  -4   2      740.71      838.77     68.26 o 
 -13  -3   2      690.73      681.24     76.40 o 
 -12  -3   2      365.98      328.98     57.41 o 
 -11  -3   2      465.78      475.30     95.87 o 
 -10  -3   2     2609.77     2433.92    101.82 o 
  -9  -3   2      446.97      451.38     82.91 o 
  -8  -3   2     1050.91      982.90     66.97 o 
  -7  -3   2     2919.29     2847.91     70.00 o 
  -6  -3   2      892.29      931.51     30.02 o 
  -5  -3   2      205.75      231.86     16.25 o 
  -4  -3   2    10074.03    10327.79    155.80 o 
  -3  -3   2     8194.14     8342.73    126.88 o 
  -2  -3   2     4954.15     4626.67     76.41 o 
  -1  -3   2    16535.14    17045.02    194.84 o 
   0  -3   2     1563.19     1629.09     37.00 o 
   1  -3   2     7643.67     8061.18     99.95 o 
   2  -3   2    18275.10    18017.13    207.54 o 
   3  -3   2     3742.06     3785.39     57.44 o 
   4  -3   2     4805.41     4910.85     87.67 o 
   5  -3   2     9594.19     9481.33    150.01 o 
   6  -3   2     4318.56     4478.14     90.23 o 
   7  -3   2      623.82      625.35     56.26 o 
   8  -3   2     3503.56     3392.67    114.23 o 
   9  -3   2     2465.58     2455.94     89.67 o 
  10  -3   2       39.17       13.42     26.61 o 
  11  -3   2     1310.86     1300.72     66.23 o 
  12  -3   2      824.38      811.58     61.84 o 
  13  -3   2        4.51        3.78     47.77 o 
 -13  -2   2       14.12       25.54     46.33 o 
 -12  -2   2      371.78      275.30     52.18 o 
 -11  -2   2     1283.51     1258.44     79.64 o 
 -10  -2   2      361.02      293.97     45.82 o 
  -9  -2   2      693.45      702.19     69.46 o 
  -8  -2   2     5486.05     5508.50    110.03 o 
  -7  -2   2     2605.47     2632.13     53.89 o 
  -6  -2   2     3189.86     3128.34     56.17 o 
  -5  -2   2     9269.64     8871.53    115.85 o 
  -4  -2   2     2724.14     2648.60     44.21 o 
  -3  -2   2    26751.11    28091.26    371.91 o 
  -2  -2   2    83422.26    87277.52   1323.29 o 
  -1  -2   2     7957.55     8273.36     98.88 o 
   0  -2   2     3022.07     2710.09     63.19 o 
   1  -2   2    28677.21    29851.05    330.91 o 
   2  -2   2     9117.49     9616.38    115.75 o 
   3  -2   2       47.51       60.90      8.72 o 
   4  -2   2    13903.37    14356.46    204.11 o 
   5  -2   2     7986.58     8148.79    147.39 o 
   6  -2   2      218.36      221.99     22.14 o 
   7  -2   2     5395.11     5548.79    108.12 o 
   8  -2   2     2307.90     2380.40     69.28 o 
   9  -2   2      634.32      435.47     38.91 o 
  10  -2   2     4720.27     4664.17    111.88 o 
  11  -2   2      630.08      671.67     52.50 o 
  12  -2   2      139.63      172.18     40.06 o 
  13  -2   2      830.33      973.40     85.21 o 
 -13  -1   2      617.72      793.46     80.88 o 
 -12  -1   2     1549.25     1662.84    221.57 o 
 -11  -1   2      311.19      289.58     48.66 o 
 -10  -1   2      513.71      483.90     54.96 o 
  -9  -1   2     7504.50     7122.25    177.70 o 
  -8  -1   2     2438.97     2401.22     66.59 o 
  -7  -1   2     3344.51     3351.81     62.46 o 
  -6  -1   2    14358.24    14601.72    181.96 o 
  -5  -1   2     1332.27     1276.53     31.21 o 
  -4  -1   2     5675.20     5885.88     79.59 o 
  -3  -1   2    29554.78    30577.55    370.03 o 
  -2  -1   2    21110.65    21617.41    243.41 o 
  -1  -1   2      299.55      282.17     11.57 o 
   0  -1   2    13815.84    13221.45    180.20 o 
   1  -1   2      180.65      136.18     13.60 o 
   2  -1   2     1241.92     1240.63     28.03 o 
   3  -1   2     4131.58     4169.05     57.33 o 
   4  -1   2     3068.80     3253.97     63.29 o 
   5  -1   2     5708.40     5980.40    102.82 o 
   6  -1   2     9443.57     9529.80    152.58 o 
   7  -1   2      833.89      809.44     39.90 o 
   8  -1   2     2091.41     1977.63     62.56 o 
   9  -1   2     3628.26     3723.82    147.94 o 
  10  -1   2      312.78      310.51     36.48 o 
  11  -1   2     1093.00     1158.75     68.13 o 
  12  -1   2     2339.21     2453.41    111.88 o 
  13  -1   2      103.00       -2.45     46.55 o 
  14  -1   2      417.89      326.89     95.02 o 
 -13   0   2      944.89      976.93     87.04 o 
 -12   0   2      109.55       60.75    115.49 o 
 -11   0   2      478.97      417.96     55.37 o 
 -10   0   2     2339.29     2456.09    101.98 o 
  -9   0   2     1550.84     1353.79    131.05 o 
  -8   0   2     1939.52     1956.79     74.20 o 
  -7   0   2     9703.39     9824.95    135.16 o 
  -6   0   2      326.84      383.73     22.29 o 
  -5   0   2     5216.56     5482.28     79.51 o 
  -4   0   2     6805.79     6918.09     91.46 o 
  -3   0   2      228.94      207.58     13.66 o 
  -2   0   2     1004.30      927.57     31.70 o 
  -1   0   2    34933.62    35269.19    387.45 o 
   0   0   2       38.73       33.67      7.38 o 
   1   0   2     1016.05     1009.23     31.31 o 
   2   0   2    11689.48    12064.98    140.15 o 
   3   0   2     3708.75     4015.36     55.84 o 
   4   0   2     5004.93     5171.07     71.17 o 
   5   0   2    23451.15    24112.48    328.15 o 
   6   0   2     1578.45     1635.31     35.47 o 
   7   0   2     2870.74     2816.05     72.90 o 
   8   0   2     3722.52     3552.23     84.91 o 
   9   0   2      877.99      795.82     47.04 o 
  10   0   2     1239.03     1225.68    130.88 o 
  11   0   2     3131.35     3073.94    118.20 o 
  12   0   2      493.05      439.16     73.56 o 
  13   0   2      571.03      533.22     76.30 o 
  14   0   2      813.81      718.74    121.65 o 
 -13   1   2      198.75      188.50     57.61 o 
 -12   1   2      499.62      470.77     61.44 o 
 -11   1   2      683.00      708.93     86.65 o 
 -10   1   2        3.55       -3.62     30.51 o 
  -9   1   2     1087.15     1091.36     52.01 o 
  -8   1   2     4262.38     4290.85     94.10 o 
  -7   1   2       61.22       37.69     17.08 o 
  -6   1   2     2113.05     2077.46     44.61 o 
  -5   1   2     4895.15     5012.87     75.02 o 
  -4   1   2      505.37      484.63     28.44 o 
  -3   1   2     2062.78     2029.50     35.79 o 
  -2   1   2     7852.51     8360.12    140.64 o 
  -1   1   2      589.09      706.18     17.01 o 
   0   1   2    10502.05    11296.24    195.91 o 
   1   1   2     9785.77     9889.50    155.57 o 
   2   1   2      346.05      337.46     14.93 o 
   3   1   2     2911.73     3140.17     53.94 o 
   4   1   2    22349.18    22297.13    256.35 o 
   5   1   2     3942.19     4137.40     63.40 o 
   6   1   2    11255.71    11062.05    142.57 o 
   7   1   2     8250.02     8022.90    121.20 o 
   8   1   2       56.74       38.91     20.52 o 
   9   1   2      553.24      555.04     42.74 o 
  10   1   2     3415.74     3342.52     92.23 o 
  11   1   2     1097.94      851.79    145.63 o 
  12   1   2      436.40      442.66     76.44 o 
  13   1   2     1406.64     1334.41    100.50 o 
  14   1   2      106.45       99.78     80.89 o 
 -13   2   2      544.99      435.98     66.95 o 
 -12   2   2      256.74      245.09     52.86 o 
 -11   2   2      347.89      379.99     54.41 o 
 -10   2   2     2857.34     2905.86    110.23 o 
  -9   2   2     2095.16     2068.59     68.33 o 
  -8   2   2       30.57        3.18     18.12 o 
  -7   2   2     9204.22     9220.22    178.89 o 
  -6   2   2    10387.12    10139.37    135.44 o 
  -5   2   2     1018.05     1078.77     38.00 o 
  -4   2   2     8058.12     7798.47    101.84 o 
  -3   2   2    24308.79    24268.15    335.08 o 
  -2   2   2    11803.66    12383.72    145.48 o 
  -1   2   2    33172.69    36894.49    539.60 o 
   0   2   2    17568.39    17720.47    219.51 o 
   1   2   2     2395.58     2341.49     48.29 o 
   2   2   2     4525.16     5026.50     76.21 o 
   3   2   2    11058.53    11295.89    136.74 o 
   4   2   2     1029.85     1073.88     27.49 o 
   5   2   2     5900.79     5754.29     82.93 o 
   6   2   2    10136.96    10565.30    138.77 o 
   7   2   2      477.94      452.08     25.90 o 
   8   2   2      133.02      136.34     23.87 o 
   9   2   2     3433.74     3542.64    101.43 o 
  10   2   2      131.64      118.14     29.65 o 
  11   2   2      684.10      690.15     66.20 o 
  12   2   2     1428.71     1486.41     90.98 o 
  13   2   2       81.10       14.71     55.47 o 
  14   2   2      399.62      455.92    102.93 o 
 -13   3   2     1313.15     1315.63     96.23 o 
 -12   3   2        0.34      -13.38     40.69 o 
 -11   3   2     3159.36     2942.30    118.09 o 
 -10   3   2     1260.38     1250.09     59.62 o 
  -9   3   2        1.05       -6.97     23.43 o 
  -8   3   2     3232.95     3203.84     81.32 o 
  -7   3   2     7877.07     7843.31    141.42 o 
  -6   3   2      273.58      266.36     18.77 o 
  -5   3   2     3598.42     3342.09     68.16 o 
  -4   3   2     3518.02     3257.87     52.69 o 
  -3   3   2       12.01       11.64      7.83 o 
  -2   3   2     1805.28     1775.29     32.04 o 
  -1   3   2    23033.01    23383.29    262.80 o 
   0   3   2     3500.17     3921.83     53.46 o 
   1   3   2    11480.49    11582.25    135.55 o 
   2   3   2      237.99      281.10     27.51 o 
   3   3   2      120.62       63.42      9.96 o 
   4   3   2      998.09      920.94     26.89 o 
   5   3   2     8657.62     8606.20    115.54 o 
   6   3   2      360.73      378.70     23.39 o 
   7   3   2     5377.98     5141.09     84.01 o 
   8   3   2     2435.77     2332.80     76.27 o 
   9   3   2       66.77       93.93     25.55 o 
  10   3   2     2367.93     2440.27    138.12 o 
  11   3   2     2093.00     2261.68    100.79 o 
  12   3   2       66.23       15.21     40.56 o 
  13   3   2     1184.61     1292.80     92.59 o 
  14   3   2      664.52      562.63    109.41 o 
 -13   4   2        2.38      -42.68     47.10 o 
 -12   4   2     1510.63     1538.48    130.29 o 
 -11   4   2      618.20      671.93    144.14 o 
 -10   4   2        1.43       -6.23     25.54 o 
  -9   4   2     1792.01     1873.13     66.07 o 
  -8   4   2     4372.85     4604.63    101.69 o 
  -7   4   2      290.08      266.40     27.23 o 
  -6   4   2     6372.79     6513.07    117.14 o 
  -5   4   2     4772.61     4389.94     68.52 o 
  -4   4   2      714.54      851.52     25.63 o 
  -3   4   2     2719.78     2676.12     55.56 o 
  -2   4   2    10437.17    10817.97    148.12 o 
  -1   4   2      169.49      190.32     26.14 o 
   0   4   2     9365.63     9560.49    137.10 o 
   1   4   2    19589.33    19771.09    225.59 o 
   2   4   2     1628.83     1629.72     31.50 o 
   3   4   2    25557.41    26066.41    297.27 o 
   4   4   2     1772.66     1544.01     35.20 o 
   5   4   2      612.16      562.95     25.07 o 
   6   4   2     7009.19     6759.55     99.63 o 
   7   4   2    11291.54    11601.00    156.76 o 
   8   4   2      448.01      402.96     28.10 o 
   9   4   2     3238.05     3387.48     88.07 o 
  10   4   2     3310.25     3133.39    112.09 o 
  11   4   2       41.19       41.88     38.11 o 
  12   4   2     1423.09     1513.22     92.01 o 
  13   4   2     1131.01     1108.86     85.11 o 
  14   4   2        0.95        0.99     71.89 o 
 -13   5   2      409.84      377.10     86.74 o 
 -12   5   2     1064.39      990.63    141.31 o 
 -11   5   2      162.70      105.85     35.58 o 
 -10   5   2     1783.82     1660.21     68.42 o 
  -9   5   2     1046.05      969.78     52.63 o 
  -8   5   2      420.99      399.54     37.42 o 
  -7   5   2     3288.07     3294.80     80.87 o 
  -6   5   2     6005.46     5806.50    147.96 o 
  -5   5   2     1337.06     1316.52     34.44 o 
  -4   5   2     6606.44     6344.88     90.11 o 
  -3   5   2      150.32      233.77     16.71 o 
  -2   5   2       24.67       29.30      8.91 o 
  -1   5   2    27833.53    29599.85    334.27 o 
   0   5   2    11692.09    11815.76    169.08 o 
   1   5   2     1639.61     1716.81     31.53 o 
   2   5   2    23610.30    24017.74    535.37 o 
   3   5   2     4343.67     4000.80     90.68 o 
   4   5   2      170.70      190.82     14.89 o 
   5   5   2     7056.95     6784.46     98.04 o 
   6   5   2     5663.01     5847.96    115.77 o 
   7   5   2      119.94      133.09     18.26 o 
   8   5   2     7615.16     7674.94    121.38 o 
   9   5   2     2560.56     2560.34     96.15 o 
  10   5   2       26.34        4.95     29.90 o 
  11   5   2      969.19      832.45     70.21 o 
  12   5   2     1450.08     1410.57    101.45 o 
  13   5   2       46.75       78.34     50.66 o 
 -13   6   2      143.18      130.65     76.75 o 
 -12   6   2      250.98      150.12     54.86 o 
 -11   6   2     2116.18     2200.73     84.49 o 
 -10   6   2      579.44      640.12     66.08 o 
  -9   6   2      739.28      666.24     64.23 o 
  -8   6   2     4411.79     4406.16    114.83 o 
  -7   6   2     1026.05     1063.67     50.12 o 
  -6   6   2       20.06        0.20     17.58 o 
  -5   6   2    11376.95    11377.04    149.50 o 
  -4   6   2     4924.39     4700.55     78.44 o 
  -3   6   2     1379.02     1377.51     33.55 o 
  -2   6   2    22414.25    23246.38    270.40 o 
  -1   6   2    10348.37    10701.64    160.11 o 
   0   6   2        8.51       21.87     12.47 o 
   1   6   2    14672.51    14390.33    204.92 o 
   2   6   2    10145.25     9979.95    168.79 o 
   3   6   2      473.39      517.62     21.85 o 
   4   6   2    11062.57    11122.67    143.67 o 
   5   6   2     3885.29     3761.67     77.27 o 
   6   6   2      380.86      393.48     25.67 o 
   7   6   2     4717.73     4741.64     83.19 o 
   8   6   2     3528.24     3664.08     98.48 o 
   9   6   2       67.68       49.44     27.07 o 
  10   6   2     1438.33     1365.74     77.94 o 
  11   6   2      643.30      707.81     89.12 o 
  12   6   2       12.23       -8.34     40.09 o 
  13   6   2      973.80      940.58     84.43 o 
 -12   7   2     2069.62     2172.50    100.18 o 
 -11   7   2      501.87      550.32     53.86 o 
 -10   7   2      104.41      100.83     34.28 o 
  -9   7   2     1963.36     1895.23     83.02 o 
  -8   7   2     2209.89     2223.50     72.26 o 
  -7   7   2      303.24      321.78     32.54 o 
  -6   7   2     5029.92     4992.80    103.84 o 
  -5   7   2     7634.05     7604.82    116.32 o 
  -4   7   2      790.94      831.90     39.65 o 
  -3   7   2     9889.66     9814.60    130.32 o 
  -2   7   2     1762.93     1674.62     35.90 o 
  -1   7   2      598.00      648.33     31.99 o 
   0   7   2     3277.24     3149.75     77.56 o 
   1   7   2     4520.58     4535.33     85.10 o 
   2   7   2      415.31      461.66     19.93 o 
   3   7   2     5262.52     5086.95     88.38 o 
   4   7   2     6008.48     6234.60     92.15 o 
   5   7   2       21.02       27.76     12.80 o 
   6   7   2     3064.08     3022.35     60.82 o 
   7   7   2     1745.81     1786.89     71.19 o 
   8   7   2      815.07      810.20     45.40 o 
   9   7   2     3734.04     3911.40    141.50 o 
  10   7   2      676.23      648.33     63.23 o 
  11   7   2        8.99      -34.72     34.72 o 
  12   7   2     1773.12     1797.02    131.14 o 
  13   7   2      844.41      887.28     86.02 o 
 -12   8   2      673.03      781.09    110.31 o 
 -11   8   2       81.79       55.84     65.05 o 
 -10   8   2     1460.62     1506.82     91.16 o 
  -9   8   2     1011.32     1043.01     77.31 o 
  -8   8   2      445.46      458.08     78.28 o 
  -7   8   2     2586.01     2714.54     84.05 o 
  -6   8   2     1355.90     1271.18     52.63 o 
  -5   8   2     1369.85     1489.11     59.83 o 
  -4   8   2     5869.87     6020.29    146.85 o 
  -3   8   2       61.89       55.57     17.70 o 
  -2   8   2      415.87      385.26     29.41 o 
  -1   8   2     4189.30     4283.07     87.55 o 
   0   8   2     2667.96     2719.43     92.39 o 
   1   8   2     1180.12     1251.04     43.75 o 
   2   8   2    16398.77    15935.16    195.13 o 
   3   8   2     1904.89     1860.28     41.41 o 
   4   8   2     3600.08     3574.72     80.01 o 
   5   8   2     7176.63     7057.02    106.21 o 
   6   8   2     2840.53     2804.46     60.03 o 
   7   8   2     1203.89     1159.78     50.71 o 
   8   8   2     6472.87     6846.81    209.26 o 
   9   8   2     2359.51     2397.96    106.66 o 
  10   8   2      341.60      428.34    156.65 o 
  11   8   2     1667.03     1793.82     96.76 o 
  12   8   2      649.84      692.56    109.41 o 
  13   8   2       27.99       55.59     51.39 o 
 -12   9   2       46.04       56.69     69.46 o 
 -11   9   2      959.55      921.80     85.80 o 
 -10   9   2       23.11       36.43     44.98 o 
  -9   9   2     1306.66     1436.22    115.44 o 
  -8   9   2     1172.07     1134.19     78.22 o 
  -7   9   2      235.44      184.43     42.29 o 
  -6   9   2     1508.59     1510.86     79.50 o 
  -5   9   2     5536.83     5749.89    244.06 o 
  -4   9   2      347.60      360.19     44.91 o 
  -3   9   2     5538.27     5439.11    107.07 o 
  -2   9   2     4977.42     4930.76    139.59 o 
  -1   9   2      772.78      717.65     38.22 o 
   0   9   2     1173.02     1153.45     45.06 o 
   1   9   2    14734.99    14517.45    219.88 o 
   2   9   2     4061.85     3898.86    120.81 o 
   3   9   2     3174.77     3139.22     74.55 o 
   4   9   2     7171.01     6991.36    128.85 o 
   5   9   2     1014.14     1072.92     61.36 o 
   6   9   2      155.07      173.32     28.43 o 
   7   9   2     4452.87     4231.82     97.92 o 
   8   9   2      874.93      857.96     50.07 o 
   9   9   2      558.89      579.47     46.47 o 
  10   9   2     1782.39     1801.11     93.90 o 
  11   9   2      199.79      125.37     52.19 o 
  12   9   2       60.13       68.65     70.36 o 
 -11  10   2       26.51       91.06     68.02 o 
 -10  10   2     1118.39     1045.69     88.67 o 
  -9  10   2     1876.60     1927.09    104.35 o 
  -8  10   2       18.33       58.29     46.65 o 
  -7  10   2      844.02      818.93     71.04 o 
  -6  10   2     2299.87     2165.06     96.22 o 
  -5  10   2      594.83      651.71     62.16 o 
  -4  10   2     2656.55     2628.36     73.20 o 
  -3  10   2     8860.81     8338.54    228.60 o 
  -2  10   2     1543.72     1523.12     54.98 o 
  -1  10   2     1275.41     1200.61     49.26 o 
   0  10   2     6012.20     5965.44    116.06 o 
   1  10   2     6402.34     6289.65    120.23 o 
   2  10   2     1479.91     1505.72     53.75 o 
   3  10   2     8940.49     8471.57    148.59 o 
   4  10   2     1109.92     1108.48     48.22 o 
   5  10   2      655.20      685.00     48.27 o 
   6  10   2     2866.45     2911.37    162.77 o 
   7  10   2      989.69      972.46     79.45 o 
   8  10   2      302.71      280.41     46.23 o 
   9  10   2     2379.08     2296.63    101.88 o 
  10  10   2      736.55      750.66     70.97 o 
  11  10   2      153.51      111.03     74.95 o 
  12  10   2      501.78      437.56    102.03 o 
 -10  11   2     1621.00     1734.51    108.10 o 
  -9  11   2      212.29      221.53     55.68 o 
  -8  11   2     1403.13     1261.69    137.17 o 
  -7  11   2     1671.70     1785.76     96.40 o 
  -6  11   2     1384.80     1589.83     89.83 o 
  -5  11   2      332.60      317.35     48.82 o 
  -4  11   2     9718.49     9679.43    224.16 o 
  -3  11   2     2389.87     2190.75     69.50 o 
  -2  11   2     2700.16     2761.63    108.89 o 
  -1  11   2     4611.43     4483.65    134.95 o 
   0  11   2      279.59      200.72     28.52 o 
   1  11   2     1972.80     1967.52     64.47 o 
   2  11   2     4117.46     4035.66     94.17 o 
   3  11   2      716.91      617.46     42.46 o 
   4  11   2     2604.92     2507.41     79.74 o 
   5  11   2     2926.33     2894.85     79.54 o 
   6  11   2       26.87       32.34     33.84 o 
   7  11   2      581.75      607.51     87.59 o 
   8  11   2     2368.75     2376.75    104.21 o 
   9  11   2      247.36      155.83     46.57 o 
  10  11   2     1076.16     1148.22     84.77 o 
  11  11   2     1083.07     1081.17    134.07 o 
  -9  12   2      663.88      706.21     80.96 o 
  -8  12   2     1194.11     1223.02     91.69 o 
  -7  12   2        9.70       -8.00     41.00 o 
  -6  12   2      538.32      474.05     60.09 o 
  -5  12   2     1894.35     1934.56    146.98 o 
  -4  12   2       16.59       18.38     43.73 o 
  -3  12   2     2706.60     2552.04     78.88 o 
  -2  12   2     5733.12     5555.08    126.33 o 
  -1  12   2      138.46      114.30     27.58 o 
   0  12   2     3903.60     3593.64     91.89 o 
   1  12   2     1522.21     1519.32     67.53 o 
   2  12   2       17.68       10.32     24.08 o 
   3  12   2     1204.37     1227.29     56.75 o 
   4  12   2     5767.48     5498.48    119.18 o 
   5  12   2      305.51      255.63     46.85 o 
   6  12   2     1721.04     1707.20     90.88 o 
   7  12   2     1831.80     1895.99    246.76 o 
   8  12   2      859.32      730.23    129.88 o 
   9  12   2      864.52      951.54    123.22 o 
  10  12   2     2105.81     2241.07    167.22 o 
  11  12   2       80.81       84.76     81.16 o 
  -8  13   2       15.01       12.79     50.25 o 
  -7  13   2     1795.88     1839.77    117.60 o 
  -6  13   2      660.15      790.73    117.20 o 
  -5  13   2        3.10        2.77     40.17 o 
  -4  13   2     2578.59     2670.38    167.09 o 
  -3  13   2     3845.47     3834.29    133.61 o 
  -2  13   2       33.92       86.07     29.73 o 
  -1  13   2     2282.26     2491.03    114.42 o 
   0  13   2      958.73     1113.89     72.16 o 
   1  13   2      866.81      867.23     67.04 o 
   2  13   2     2754.36     2738.32     83.36 o 
   3  13   2     2286.44     2301.24     76.95 o 
   4  13   2      605.98      539.80     61.90 o 
   5  13   2     2424.87     2276.50    105.57 o 
   6  13   2     2635.86     2609.67    114.87 o 
   7  13   2      163.88      187.04     49.52 o 
   8  13   2      432.26      487.49     62.32 o 
   9  13   2     1482.35     1510.48     99.40 o 
  10  13   2       98.65       80.87     50.45 o 
  -7  14   2     1247.66     1305.80    167.13 o 
  -6  14   2       89.25       85.15     50.72 o 
  -5  14   2     1400.55     1240.41     90.60 o 
  -4  14   2     1624.74     1610.95    104.28 o 
  -3  14   2      572.69      565.58    129.75 o 
  -2  14   2     2015.95     1992.33     76.83 o 
  -1  14   2     3645.89     3715.74    103.13 o 
   0  14   2      229.87      216.43     37.52 o 
   1  14   2     1010.77      950.21     57.48 o 
   2  14   2     3363.64     3379.63    105.05 o 
   3  14   2      303.28      328.12     58.10 o 
   4  14   2     2000.02     1972.88    101.54 o 
   5  14   2     3456.01     3650.75    138.19 o 
   6  14   2      290.90      223.96     87.86 o 
   7  14   2       81.72       63.77     46.41 o 
   8  14   2      689.03      601.10     71.90 o 
   9  14   2      221.95      162.62     58.29 o 
  -6  15   2      683.30      664.65    151.25 o 
  -5  15   2     1129.70     1129.27    147.61 o 
  -4  15   2      170.81      206.04     55.08 o 
  -3  15   2      652.08      626.81     74.64 o 
  -2  15   2     2650.33     2815.78     94.28 o 
  -1  15   2        1.80      -29.96     39.83 o 
   0  15   2     1076.50     1076.58     63.89 o 
   1  15   2     1165.92     1206.91     81.64 o 
   2  15   2       37.52       19.04     32.48 o 
   3  15   2     1012.45     1147.23    254.41 o 
   4  15   2     1841.99     1728.07    102.19 o 
   5  15   2       30.68      109.01     58.08 o 
   6  15   2     1238.77     1258.05    112.16 o 
   7  15   2      190.76      222.32     90.38 o 
   8  15   2      141.76      150.95     56.29 o 
  -5  16   2       96.79       25.89     56.19 o 
  -4  16   2      377.36      347.46     66.20 o 
  -3  16   2      888.79      941.07    107.75 o 
  -2  16   2       53.71       20.86     58.62 o 
  -1  16   2     2543.36     2531.22     93.87 o 
   0  16   2      316.86      352.56     48.48 o 
   1  16   2       99.13       63.14     41.05 o 
   2  16   2     1407.55     1291.12     93.12 o 
   3  16   2      978.75     1060.94     89.07 o 
   4  16   2       75.78       79.86     53.44 o 
   5  16   2     1516.68     1478.83    101.29 o 
   6  16   2      944.46      908.38    142.16 o 
   7  16   2        0.56       78.10     87.55 o 
  -3  17   2       80.40       72.02     55.51 o 
  -2  17   2     1312.64     1442.79    105.73 o 
  -1  17   2      788.63      787.87     66.55 o 
   0  17   2       55.95       34.61     39.66 o 
   1  17   2     2053.45     2022.82    115.52 o 
   2  17   2      411.12      366.35     80.12 o 
   3  17   2        9.56       -3.42     49.24 o 
   4  17   2     1175.85     1117.91    155.71 o 
   5  17   2     1077.56      857.93    146.66 o 
  -2  18   2     1613.87     1843.55    150.89 o 
  -1  18   2        6.03       36.89     70.54 o 
   0  18   2     1181.20     1038.41     85.50 o 
   1  18   2      922.58     1077.84    121.92 o 
   2  18   2       37.24       55.61     73.51 o 
  -1 -18   3      260.13       31.04     73.69 o 
   0 -18   3      393.99      514.31     97.36 o 
  -3 -17   3      160.30      146.61     59.04 o 
  -2 -17   3      210.80      141.18     58.98 o 
  -1 -17   3      877.22      795.26     85.24 o 
   0 -17   3       12.33       42.42     74.50 o 
   1 -17   3      305.83      504.32    112.65 o 
   2 -17   3      907.37      787.12    128.31 o 
   3 -17   3      268.03      297.92     84.76 o 
  -5 -16   3      232.03      150.88     58.93 o 
  -4 -16   3        8.13       -5.64     51.15 o 
  -3 -16   3      466.78      401.24    102.30 o 
  -2 -16   3     1823.27     1894.60    151.66 o 
  -1 -16   3        4.78      -24.15     44.24 o 
   0 -16   3     1014.85     1099.36     87.23 o 
   1 -16   3     1070.74     1042.48    152.96 o 
   2 -16   3       21.21       14.32     48.62 o 
   3 -16   3      443.39      416.45     68.47 o 
   4 -16   3     1142.53     1327.15    108.69 o 
   5 -16   3       39.91      -60.55     67.21 o 
  -7 -15   3      483.71      460.71     72.44 o 
  -6 -15   3      507.79      517.92    127.32 o 
  -5 -15   3      197.33      156.98     53.49 o 
  -4 -15   3     1114.74     1183.56     89.67 o 
  -3 -15   3     2212.40     2337.29    113.55 o 
  -2 -15   3      108.31      121.61     48.29 o 
  -1 -15   3     1630.42     1652.17     93.83 o 
   0 -15   3     1883.77     1879.33    139.01 o 
   1 -15   3       80.88       90.38     37.38 o 
   2 -15   3      812.14      952.78     82.46 o 
   3 -15   3     1812.42     2112.42    108.39 o 
   4 -15   3      880.71      789.20     81.34 o 
   5 -15   3      761.39      712.06    178.07 o 
   6 -15   3     1119.39     1136.11    160.02 o 
  -8 -14   3      956.96      818.97     87.10 o 
  -7 -14   3     1657.76     1800.61    108.02 o 
  -6 -14   3       11.41       -9.02     44.29 o 
  -5 -14   3     1069.71     1091.52     83.80 o 
  -4 -14   3     1873.32     1809.67    233.00 o 
  -3 -14   3      204.37      174.52     58.71 o 
  -2 -14   3     1787.21     1755.00    120.57 o 
  -1 -14   3     2779.55     2684.12    138.48 o 
   0 -14   3        1.01        1.08     63.75 o 
   1 -14   3     1200.44     1220.81     63.49 o 
   2 -14   3      900.97     1018.58     61.31 o 
   3 -14   3      163.62      195.74     50.06 o 
   4 -14   3      461.52      469.02     62.62 o 
   5 -14   3      863.03      871.17     82.78 o 
   6 -14   3       44.17       87.26     61.18 o 
   7 -14   3      925.89      946.01    218.06 o 
 -10 -13   3        0.31       -3.33     63.88 o 
  -9 -13   3      558.85      634.17     75.51 o 
  -8 -13   3     1449.98     1422.19    146.62 o 
  -7 -13   3      142.88      149.26     50.74 o 
  -6 -13   3     1679.04     1621.99     96.41 o 
  -5 -13   3      626.22      584.24     81.83 o 
  -4 -13   3        7.86      -20.89     34.02 o 
  -3 -13   3      588.97      528.62     60.80 o 
  -2 -13   3     2523.73     2539.10    159.48 o 
  -1 -13   3      185.38      155.69     42.89 o 
   0 -13   3     3214.07     3221.35     96.44 o 
   1 -13   3     1060.33     1108.07     58.09 o 
   2 -13   3        2.15       -8.94     26.43 o 
   3 -13   3     1337.66     1179.94     79.75 o 
   4 -13   3     1481.74     1539.28    129.88 o 
   5 -13   3       53.99       49.18     57.18 o 
   6 -13   3     1752.45     1977.62    105.68 o 
   7 -13   3     1691.65     1698.96    182.07 o 
   8 -13   3       15.98       37.18     53.66 o 
 -11 -12   3       39.74       20.96     67.30 o 
 -10 -12   3      673.90      784.69     83.19 o 
  -9 -12   3      509.13      441.42     64.82 o 
  -8 -12   3        2.50       26.08     42.45 o 
  -7 -12   3     1756.15     1739.93     96.55 o 
  -6 -12   3      596.53      538.27     63.10 o 
  -5 -12   3      723.61      776.41     67.70 o 
  -4 -12   3     1966.13     1835.43     90.10 o 
  -3 -12   3      469.50      475.62     53.06 o 
  -2 -12   3       10.72       40.50     33.92 o 
  -1 -12   3     4278.31     4354.51    100.91 o 
   0 -12   3     3051.45     3171.56     97.44 o 
   1 -12   3      944.92      972.03     53.40 o 
   2 -12   3     2518.63     2538.58     81.22 o 
   3 -12   3     1146.44     1173.64     74.82 o 
   4 -12   3        3.82      -30.85     35.15 o 
   5 -12   3     2419.94     2530.39    108.27 o 
   6 -12   3     3151.70     3374.64    129.55 o 
   7 -12   3      358.74      384.38     59.65 o 
   8 -12   3      962.72     1010.37    125.25 o 
   9 -12   3      721.75      736.78     82.97 o 
 -10 -11   3      192.47      262.93     55.81 o 
  -9 -11   3      183.76      149.15     89.57 o 
  -8 -11   3     1254.12     1180.18     82.85 o 
  -7 -11   3     1094.91     1236.74    169.11 o 
  -6 -11   3     1121.45     1056.43     85.84 o 
  -5 -11   3     4946.20     4919.91    182.20 o 
  -4 -11   3     3677.64     3632.90    120.10 o 
  -3 -11   3      681.79      688.47     80.71 o 
  -2 -11   3     1891.07     2024.16     86.44 o 
  -1 -11   3     5728.90     5810.30    116.47 o 
   0 -11   3       41.52       74.37     23.99 o 
   1 -11   3     6368.34     6437.50    126.10 o 
   2 -11   3     4393.29     4482.92    101.13 o 
   3 -11   3       45.26       38.29     36.13 o 
   4 -11   3     3701.73     3799.45    124.07 o 
   5 -11   3     3046.68     2911.92    196.33 o 
   6 -11   3       94.02       90.25     70.59 o 
   7 -11   3     2179.52     2132.39    103.05 o 
   8 -11   3     1249.83     1254.27    104.42 o 
   9 -11   3        1.02      -43.12     43.12 o 
  10 -11   3      269.88      177.99     60.24 o 
 -11 -10   3      421.59      561.10    109.14 o 
 -10 -10   3      318.10      393.93     60.02 o 
  -9 -10   3     1169.29     1109.38     74.36 o 
  -8 -10   3     1590.90     1737.87     91.67 o 
  -7 -10   3      264.12      316.45     36.49 o 
  -6 -10   3     5271.95     5323.09    143.95 o 
  -5 -10   3     3232.08     3219.08     84.19 o 
  -4 -10   3      543.73      549.35     53.78 o 
  -3 -10   3     2595.97     2524.15    130.65 o 
  -2 -10   3     3203.60     3215.95     76.64 o 
  -1 -10   3       14.40       20.53     19.78 o 
   0 -10   3     6156.57     6137.87    117.13 o 
   1 -10   3     1881.09     1927.59     60.88 o 
   2 -10   3     1360.45     1280.29     51.88 o 
   3 -10   3     4108.08     4046.50     92.68 o 
   4 -10   3     1359.04     1395.51     75.23 o 
   5 -10   3      264.58      314.91     45.64 o 
   6 -10   3     1875.03     2046.55    134.11 o 
   7 -10   3     1262.01     1182.17     79.05 o 
   8 -10   3      531.01      493.22     60.82 o 
   9 -10   3     1376.31     1432.63     93.04 o 
  10 -10   3      152.92      121.47     53.19 o 
  11 -10   3       95.08       95.20     83.32 o 
 -12  -9   3      336.66      448.36     92.05 o 
 -11  -9   3      376.14      417.24     60.91 o 
 -10  -9   3     1124.28     1200.17     79.31 o 
  -9  -9   3      503.57      540.85     48.73 o 
  -8  -9   3      429.73      445.41     40.85 o 
  -7  -9   3     3653.06     3619.28     97.71 o 
  -6  -9   3      863.58      910.28     49.40 o 
  -5  -9   3      496.84      491.79     38.11 o 
  -4  -9   3     8210.35     7885.39    141.36 o 
  -3  -9   3      372.76      408.35     32.80 o 
  -2  -9   3      306.10      320.82     23.49 o 
  -1  -9   3     2924.78     2934.70     58.23 o 
   0  -9   3     2692.18     2762.39     57.59 o 
   1  -9   3     1357.94     1230.98     64.31 o 
   2  -9   3     6496.59     6683.90    121.84 o 
   3  -9   3     1857.83     1962.65     51.53 o 
   4  -9   3       49.79       26.68     21.47 o 
   5  -9   3     2480.53     2416.32     72.44 o 
   6  -9   3     1029.49     1141.81     55.14 o 
   7  -9   3     1006.26      988.82     54.70 o 
   8  -9   3     2986.69     2865.36    114.19 o 
   9  -9   3      688.92      606.56     66.78 o 
  10  -9   3      269.81      346.96     59.16 o 
  11  -9   3     1132.94     1104.34     91.03 o 
 -12  -8   3      163.05      156.84     53.24 o 
 -11  -8   3     1515.07     1309.66     88.71 o 
 -10  -8   3       30.81       50.66     30.95 o 
  -9  -8   3      301.16      362.66     39.24 o 
  -8  -8   3     1805.36     1787.24     66.99 o 
  -7  -8   3      660.78      638.12     44.41 o 
  -6  -8   3     1390.56     1325.19     53.82 o 
  -5  -8   3     4526.93     4445.06     97.05 o 
  -4  -8   3      238.69      213.45     24.75 o 
  -3  -8   3      891.39      858.47     31.00 o 
  -2  -8   3     3938.56     3892.92     90.92 o 
  -1  -8   3     1817.99     1693.82     41.52 o 
   0  -8   3     2113.59     1993.76     56.25 o 
   1  -8   3    15599.82    15640.85    229.04 o 
   2  -8   3     1351.60     1379.16     41.66 o 
   3  -8   3     6583.38     6835.62    104.83 o 
   4  -8   3     7543.86     7583.39    113.55 o 
   5  -8   3     2836.81     2791.24     75.30 o 
   6  -8   3     1069.17     1023.86     55.67 o 
   7  -8   3     5573.58     5560.32    128.94 o 
   8  -8   3     1879.45     1800.81     97.09 o 
   9  -8   3      479.56      488.61     54.22 o 
  10  -8   3     1992.76     1979.47    121.98 o 
  11  -8   3      801.30      761.42     62.52 o 
  12  -8   3        8.13       25.98     48.97 o 
 -13  -7   3      172.03      153.86     75.85 o 
 -12  -7   3     1240.35     1267.29     92.86 o 
 -11  -7   3       31.70       15.96     40.68 o 
 -10  -7   3     2942.28     2841.69    114.80 o 
  -9  -7   3     1628.33     1532.42     64.67 o 
  -8  -7   3      426.66      476.53     42.25 o 
  -7  -7   3     2035.75     1876.89     64.60 o 
  -6  -7   3     6335.12     6195.35    121.14 o 
  -5  -7   3     3769.34     3885.07     87.13 o 
  -4  -7   3     6107.86     5851.36    111.14 o 
  -3  -7   3    10888.34    10444.20    136.22 o 
  -2  -7   3     2420.91     2288.92     63.31 o 
  -1  -7   3     5786.42     5868.57     92.56 o 
   0  -7   3    10349.29    10268.44    136.06 o 
   1  -7   3     4294.48     4488.68     74.55 o 
   2  -7   3     4264.70     4294.98     78.65 o 
   3  -7   3     9442.48     9559.25    131.13 o 
   4  -7   3     3863.98     4006.37     70.34 o 
   5  -7   3      154.03      164.21     25.06 o 
   6  -7   3     1301.31     1378.39     65.89 o 
   7  -7   3      733.42      761.88     47.22 o 
   8  -7   3     1399.01     1448.26     61.74 o 
   9  -7   3     2820.63     2708.07     86.40 o 
  10  -7   3      169.83      159.57     38.44 o 
  11  -7   3       50.94       26.45     35.34 o 
  12  -7   3      866.88     1012.59     69.55 o 
 -13  -6   3      877.19     1044.91    121.38 o 
 -12  -6   3       61.66       28.77     45.40 o 
 -11  -6   3     1683.20     1602.13     93.33 o 
 -10  -6   3     3003.61     3201.03    120.65 o 
  -9  -6   3      139.99      160.79     29.33 o 
  -8  -6   3      667.22      664.34     78.95 o 
  -7  -6   3     3389.23     3546.88     86.91 o 
  -6  -6   3     2177.22     2143.52     63.10 o 
  -5  -6   3     2030.57     2229.30     61.26 o 
  -4  -6   3    21575.47    21395.57    304.24 o 
  -3  -6   3      279.07      262.86     17.41 o 
  -2  -6   3     3983.66     3769.95    114.94 o 
  -1  -6   3     9431.35    10048.69    129.61 o 
   0  -6   3      109.45       94.65     13.11 o 
   1  -6   3     1535.13     1486.25     37.80 o 
   2  -6   3    10378.00    10365.91    136.15 o 
   3  -6   3      561.23      563.63     26.33 o 
   4  -6   3     2303.91     2296.15     47.93 o 
   5  -6   3     3734.54     3783.59     83.78 o 
   6  -6   3      631.81      686.11     40.88 o 
   7  -6   3     3826.37     3942.18     93.92 o 
   8  -6   3     7774.86     7441.15    146.92 o 
   9  -6   3      300.29      237.59     36.30 o 
  10  -6   3     1476.15     1445.84     69.37 o 
  11  -6   3     1124.82     1096.53     66.68 o 
  12  -6   3      248.89      218.05     45.93 o 
  13  -6   3      123.82      108.93     96.73 o 
 -13  -5   3       14.48      -31.24     43.70 o 
 -12  -5   3      749.40      745.73     76.45 o 
 -11  -5   3     2893.85     2765.13    116.99 o 
 -10  -5   3      179.26      228.15     45.91 o 
  -9  -5   3     2019.15     1903.80     67.73 o 
  -8  -5   3     5054.90     5002.66    109.49 o 
  -7  -5   3     1048.18     1051.66     47.24 o 
  -6  -5   3     1175.97     1199.50     46.82 o 
  -5  -5   3    15712.68    15499.76    231.94 o 
  -4  -5   3      114.65      108.65     17.83 o 
  -3  -5   3     9280.77     9188.41    203.24 o 
  -2  -5   3     5793.34     5912.10     81.87 o 
  -1  -5   3       31.32       16.41      9.50 o 
   0  -5   3     2148.73     2197.90     59.61 o 
   1  -5   3    10209.00    10592.78    135.65 o 
   2  -5   3      388.28      347.21     20.96 o 
   3  -5   3     4897.97     5062.54     76.07 o 
   4  -5   3    10433.32    10239.62    134.10 o 
   5  -5   3       59.46       60.49     18.43 o 
   6  -5   3     2627.11     2660.21    105.92 o 
   7  -5   3     5186.56     5234.84    110.24 o 
   8  -5   3      611.36      640.76     87.88 o 
   9  -5   3     2122.03     2210.38     76.17 o 
  10  -5   3     4044.19     4181.99    113.73 o 
  11  -5   3       77.59      101.37     36.30 o 
  12  -5   3      391.90      443.69     51.45 o 
  13  -5   3     1019.93     1164.18     85.20 o 
 -13  -4   3      266.17      297.94     61.65 o 
 -12  -4   3     1344.93     1389.57    142.66 o 
 -11  -4   3      213.67      263.86     50.21 o 
 -10  -4   3     2288.22     2212.95     97.54 o 
  -9  -4   3     3440.31     3415.14     91.76 o 
  -8  -4   3        4.83       -5.90     19.98 o 
  -7  -4   3     1792.84     1861.75     58.22 o 
  -6  -4   3      516.51      569.99     34.67 o 
  -5  -4   3     4081.11     4240.08     85.21 o 
  -4  -4   3     9689.35     9709.65    152.31 o 
  -3  -4   3    12559.37    12618.17    185.43 o 
  -2  -4   3      203.02      224.67     15.17 o 
  -1  -4   3    12667.60    12730.81    153.17 o 
   0  -4   3    12677.96    12586.30    275.33 o 
   1  -4   3     1265.71     1343.46     31.37 o 
   2  -4   3    22814.59    23116.41    266.58 o 
   3  -4   3    23866.89    23601.48    273.43 o 
   4  -4   3      176.27      182.45     15.86 o 
   5  -4   3     6992.64     6915.30    120.99 o 
   6  -4   3    11135.50    11320.10    181.66 o 
   7  -4   3     2093.32     2116.14     64.61 o 
   8  -4   3     3494.97     3601.63     90.73 o 
   9  -4   3     9543.32     9434.21    174.18 o 
  10  -4   3      283.99      281.15     38.29 o 
  11  -4   3     1073.70     1139.66     64.64 o 
  12  -4   3     1010.03      913.70     64.82 o 
  13  -4   3      265.05      226.92     47.92 o 
 -13  -3   3      354.17      430.43     71.35 o 
 -12  -3   3        0.68        6.20     40.70 o 
 -11  -3   3     1841.69     1954.94     96.42 o 
 -10  -3   3     2656.85     2780.34    175.19 o 
  -9  -3   3      100.45      119.89     34.20 o 
  -8  -3   3     5243.58     5162.30    118.44 o 
  -7  -3   3     2803.00     2846.18     72.02 o 
  -6  -3   3      362.58      383.83     30.60 o 
  -5  -3   3     4870.38     4877.86     92.34 o 
  -4  -3   3    24124.09    23998.71    329.35 o 
  -3  -3   3     6220.85     6516.75    106.28 o 
  -2  -3   3     4922.85     4687.30     79.71 o 
  -1  -3   3    12659.95    12364.27    147.12 o 
   0  -3   3     9700.03    10025.75    123.19 o 
   1  -3   3     6325.70     6485.67     85.46 o 
   2  -3   3    17835.79    18026.28    209.82 o 
   3  -3   3     1651.19     1650.62     34.67 o 
   4  -3   3     7126.31     7293.11    105.79 o 
   5  -3   3     8648.23     8789.47    142.55 o 
   6  -3   3       15.17        6.84     16.47 o 
   7  -3   3      800.88      832.32     42.35 o 
   8  -3   3     3025.82     3194.88     83.27 o 
   9  -3   3     1073.44     1003.32     58.95 o 
  10  -3   3     1750.43     1833.72     71.30 o 
  11  -3   3     1303.00     1327.28     79.07 o 
  12  -3   3       16.71      -21.73     32.61 o 
  13  -3   3      153.70       63.78     38.99 o 
 -13  -2   3      108.03      103.66     49.32 o 
 -12  -2   3     1082.07      944.19     80.16 o 
 -11  -2   3     1541.58     1573.43     89.58 o 
 -10  -2   3      143.79      153.01     40.75 o 
  -9  -2   3     5621.08     5545.96    168.26 o 
  -8  -2   3     3551.91     3681.67     87.30 o 
  -7  -2   3      130.37      139.20     33.78 o 
  -6  -2   3     1546.28     1602.40     38.27 o 
  -5  -2   3     7107.26     6789.10     93.70 o 
  -4  -2   3      338.20      318.53     24.52 o 
  -3  -2   3     9875.43     9802.05    145.84 o 
  -2  -2   3    36156.90    35839.64    467.55 o 
  -1  -2   3     2823.17     2740.00     41.55 o 
   0  -2   3     7682.52     7086.94     89.73 o 
   1  -2   3    16276.94    17168.89    197.86 o 
   2  -2   3      137.25      152.01     11.49 o 
   3  -2   3    20573.89    21164.55    244.35 o 
   4  -2   3    16688.71    17187.82    264.41 o 
   5  -2   3        6.65        3.01     12.96 o 
   6  -2   3     4812.07     4699.56    118.82 o 
   7  -2   3     3594.42     3569.30     91.39 o 
   8  -2   3       72.51      107.07     24.67 o 
   9  -2   3     1610.06     1567.07     73.07 o 
  10  -2   3     3979.38     3704.47    177.41 o 
  11  -2   3       25.33        0.12     29.50 o 
  12  -2   3     2009.07     1926.71     82.40 o 
  13  -2   3      915.01      634.48    110.09 o 
 -13  -1   3      814.36      786.08     81.13 o 
 -12  -1   3      668.54      733.51    128.04 o 
 -11  -1   3       98.00       60.82     40.72 o 
 -10  -1   3     2320.87     2357.88    100.82 o 
  -9  -1   3     2370.53     2316.55    101.27 o 
  -8  -1   3        7.40      -10.67     25.47 o 
  -7  -1   3     4567.39     4678.29     78.65 o 
  -6  -1   3     4762.34     4651.20     85.20 o 
  -5  -1   3       87.60       87.46     11.46 o 
  -4  -1   3    11049.80    11155.96    138.09 o 
  -3  -1   3    17468.47    17621.38    204.15 o 
  -2  -1   3      434.43      554.17     17.70 o 
  -1  -1   3    42566.99    43104.73    473.71 o 
   0  -1   3     2812.94     2649.34     41.15 o 
   1  -1   3      256.25      182.32     12.74 o 
   2  -1   3    10044.88    10529.40    145.74 o 
   3  -1   3    18735.26    19953.42    293.87 o 
   4  -1   3     4776.62     5247.74     73.30 o 
   5  -1   3    13413.23    13253.50    162.54 o 
   6  -1   3     3466.22     3511.87     89.17 o 
   7  -1   3      360.58      432.06     33.40 o 
   8  -1   3     2725.33     2658.24     73.55 o 
   9  -1   3     5212.15     5143.21    113.21 o 
  10  -1   3       17.75       -2.47     25.49 o 
  11  -1   3     2676.30     2688.22     88.48 o 
  12  -1   3     1945.26     1943.91     81.34 o 
  13  -1   3        1.52      -33.25     43.76 o 
  14  -1   3      382.70      234.75     88.99 o 
 -13   0   3      139.86      164.49     53.05 o 
 -12   0   3      213.63      173.62     49.25 o 
 -11   0   3      894.20      899.61     73.43 o 
 -10   0   3      842.04      992.15     70.36 o 
  -9   0   3      598.17      518.38     55.48 o 
  -8   0   3     6223.73     6248.69    146.38 o 
  -7   0   3     1621.39     1656.59     43.91 o 
  -6   0   3     3182.79     3151.34     57.96 o 
  -5   0   3    15942.12    16275.45    197.76 o 
  -4   0   3     1169.41     1133.53     36.12 o 
  -3   0   3     7429.64     7583.37     97.24 o 
  -2   0   3    19728.39    19519.84    222.29 o 
  -1   0   3     4988.19     5184.17     67.52 o 
   0   0   3    17426.33    18212.78    240.71 o 
   1   0   3    11348.04    12592.55    147.58 o 
   2   0   3     3697.09     4068.40     56.03 o 
   3   0   3     5133.79     5629.99     75.22 o 
   4   0   3    12599.98    12984.30    181.31 o 
   5   0   3    17458.21    18482.99    219.15 o 
   6   0   3      145.73      157.13     14.51 o 
   7   0   3     5585.67     5340.48    104.79 o 
   8   0   3     2529.51     2402.20     69.52 o 
   9   0   3      175.89      152.15     39.00 o 
  10   0   3     2220.33     2358.67     78.05 o 
  11   0   3     2326.24     2317.40     82.18 o 
  12   0   3       10.54      -26.68     38.38 o 
  13   0   3      839.82      916.11    134.43 o 
  14   0   3      446.52      322.84     92.95 o 
 -13   1   3      237.58      189.19     96.10 o 
 -12   1   3      876.65      864.93    132.90 o 
 -11   1   3      190.46      109.37     42.76 o 
 -10   1   3      169.79      164.08     42.37 o 
  -9   1   3     4478.93     4046.50    125.77 o 
  -8   1   3     4278.70     4356.06    131.06 o 
  -7   1   3     2616.46     2625.70     55.82 o 
  -6   1   3     5986.11     5836.23     88.73 o 
  -5   1   3     5821.10     5991.96     87.15 o 
  -4   1   3     1535.78     1687.03     52.00 o 
  -3   1   3    11228.65    11486.71    159.45 o 
  -2   1   3     7158.45     6774.08     86.61 o 
  -1   1   3     1258.65     1310.79     26.28 o 
   0   1   3    11851.31    11889.72    139.62 o 
   1   1   3    45884.62    48394.77    532.73 o 
   2   1   3     3507.58     3394.99     48.97 o 
   3   1   3    24772.28    25870.20    292.76 o 
   4   1   3    17148.04    17556.86    206.77 o 
   5   1   3       30.15       23.00      9.71 o 
   6   1   3     5222.43     5096.58     77.75 o 
   7   1   3     2513.14     2543.32     81.51 o 
   8   1   3       68.88       24.15     26.93 o 
   9   1   3     4804.96     4778.42    107.36 o 
  10   1   3     1768.33     1708.73     66.57 o 
  11   1   3        6.85      -27.03     27.03 o 
  12   1   3     1316.25     1271.98     84.41 o 
  13   1   3      373.96      361.91     62.22 o 
  14   1   3       91.90       65.59     76.48 o 
 -13   2   3      995.83      992.11     87.84 o 
 -12   2   3       87.25       80.13     56.82 o 
 -11   2   3      443.63      431.21    106.71 o 
 -10   2   3     3944.98     3781.13    128.63 o 
  -9   2   3     2401.55     2388.05     72.63 o 
  -8   2   3      827.33      842.74     44.81 o 
  -7   2   3    11359.63    11427.52    182.64 o 
  -6   2   3     3821.67     3768.61     65.22 o 
  -5   2   3     1120.44     1062.94     30.63 o 
  -4   2   3    12014.17    12515.34    154.61 o 
  -3   2   3     6343.70     6066.99     82.12 o 
  -2   2   3     1079.49     1048.63     31.86 o 
  -1   2   3    77917.10    78901.48    857.20 o 
   0   2   3     7769.08     7996.51     98.26 o 
   1   2   3     1020.87      871.81     20.53 o 
   2   2   3     8806.55     8563.54    105.80 o 
   3   2   3     6940.28     7378.32     95.98 o 
   4   2   3      657.49      721.79     27.83 o 
   5   2   3    13762.44    13684.34    169.96 o 
   6   2   3     4050.28     4049.74     70.08 o 
   7   2   3     2271.63     2169.22     48.23 o 
   8   2   3     5639.07     5501.66    111.82 o 
   9   2   3      831.75      725.23     46.42 o 
  10   2   3      232.67      263.84     43.82 o 
  11   2   3     2750.21     2788.66    110.79 o 
  12   2   3      628.09      608.18     63.65 o 
  13   2   3      448.20      555.98     66.74 o 
  14   2   3     1061.81     1026.91    132.45 o 
 -13   3   3      279.37      217.84     58.89 o 
 -12   3   3      621.69      581.35     68.11 o 
 -11   3   3     1202.69     1259.63     79.94 o 
 -10   3   3      581.38      569.68     98.08 o 
  -9   3   3      181.24      241.03     36.39 o 
  -8   3   3     6131.54     6098.66    120.91 o 
  -7   3   3     2241.28     2272.43    147.39 o 
  -6   3   3      121.56      127.28     15.90 o 
  -5   3   3     3935.53     3811.84     63.08 o 
  -4   3   3     1899.73     1875.65     38.65 o 
  -3   3   3     3090.50     3246.02     52.20 o 
  -2   3   3    32349.43    32859.59    367.80 o 
  -1   3   3     1181.65     1276.63     34.97 o 
   0   3   3     2460.75     2249.75     42.16 o 
   1   3   3    14885.54    14889.75    220.79 o 
   2   3   3     3477.74     3723.47     62.34 o 
   3   3   3     1260.94     1097.76     27.79 o 
   4   3   3    19718.81    20241.98    238.56 o 
   5   3   3     6363.28     6679.24     95.54 o 
   6   3   3     6123.39     5872.69     89.77 o 
   7   3   3    10851.58    10616.62    221.54 o 
   8   3   3      277.01      306.31     30.38 o 
   9   3   3      582.74      585.51     44.05 o 
  10   3   3     2995.01     2929.26     86.21 o 
  11   3   3     1734.76     1851.47     90.55 o 
  12   3   3      231.65      174.35     58.31 o 
  13   3   3     1479.49     1277.95    176.36 o 
  14   3   3      449.11      410.75     98.62 o 
 -13   4   3      262.65       79.46     82.33 o 
 -12   4   3     1029.58     1207.21     96.05 o 
 -11   4   3      102.63       68.35     42.62 o 
 -10   4   3      535.42      554.22     53.52 o 
  -9   4   3     1225.19     1182.22     55.37 o 
  -8   4   3      701.92      732.35     43.96 o 
  -7   4   3     2940.43     2844.01     73.05 o 
  -6   4   3     6584.25     6103.99     91.91 o 
  -5   4   3       80.10       83.71     12.86 o 
  -4   4   3    10817.06    10639.06    147.78 o 
  -3   4   3     5845.84     5883.41     82.53 o 
  -2   4   3    12484.17    12933.84    199.25 o 
  -1   4   3    10464.66    10741.16    132.29 o 
   0   4   3    16164.56    15984.05    186.83 o 
   1   4   3      629.69      682.88     20.46 o 
   2   4   3     7627.18     7942.58    117.59 o 
   3   4   3     1600.43     1703.48     36.12 o 
   4   4   3     9229.75     9434.45    123.66 o 
   5   4   3      484.36      448.84     24.20 o 
   6   4   3    12538.52    12446.09    162.91 o 
   7   4   3      578.13      556.86     37.33 o 
   8   4   3      595.85      599.51     32.89 o 
   9   4   3     1091.47      997.63     51.56 o 
  10   4   3     1357.33     1318.98     75.54 o 
  11   4   3       36.26       13.67     33.72 o 
  12   4   3     2359.05     2402.86    110.63 o 
  13   4   3      297.10      252.59     55.67 o 
  14   4   3       82.88       97.00     77.74 o 
 -13   5   3      801.99      805.21    116.97 o 
 -12   5   3      123.53      171.16     51.91 o 
 -11   5   3     1435.06     1272.12     85.41 o 
 -10   5   3     1393.04     1387.02     63.68 o 
  -9   5   3       17.78       -2.32     29.66 o 
  -8   5   3     2621.87     2554.44     94.46 o 
  -7   5   3     5721.55     5678.94    113.73 o 
  -6   5   3     1034.93     1031.20     43.75 o 
  -5   5   3     4830.26     4736.86     97.29 o 
  -4   5   3     7029.09     6851.75    134.48 o 
  -3   5   3     1148.88     1121.87     29.61 o 
  -2   5   3      237.18      213.18     17.14 o 
  -1   5   3    17006.92    17469.79    205.22 o 
   0   5   3    12261.11    12211.50    147.93 o 
   1   5   3     3801.25     3826.39     57.45 o 
   2   5   3    23327.49    23021.18    286.22 o 
   3   5   3     3523.94     3500.13     57.39 o 
   4   5   3      130.07      108.45     13.08 o 
   5   5   3     4965.01     4648.23     75.85 o 
   6   5   3     2398.34     2408.02     52.49 o 
   7   5   3      256.33      226.72     21.18 o 
   8   5   3     7078.39     7200.70    113.85 o 
   9   5   3      344.98      317.46     33.00 o 
  10   5   3      357.56      355.27     46.40 o 
  11   5   3     1623.72     1624.40     87.66 o 
  12   5   3      304.23      276.20     52.76 o 
  13   5   3      572.27      632.40     75.09 o 
 -13   6   3      161.14      225.75     79.72 o 
 -12   6   3     1830.90     1677.82    101.97 o 
 -11   6   3     1820.87     1803.97     78.11 o 
 -10   6   3        2.77        4.02     28.13 o 
  -9   6   3     1438.68     1423.50     62.23 o 
  -8   6   3     4087.24     4116.57    116.67 o 
  -7   6   3      852.94      805.73     44.05 o 
  -6   6   3     1616.91     1673.69     55.61 o 
  -5   6   3    10376.66    10044.33    136.26 o 
  -4   6   3      230.77      246.15     28.27 o 
  -3   6   3      766.69      830.89     29.35 o 
  -2   6   3    13532.98    13186.98    163.26 o 
  -1   6   3     7237.39     7431.66     98.71 o 
   0   6   3     7423.02     7549.50    121.55 o 
   1   6   3    13078.27    12814.46    157.74 o 
   2   6   3      928.80      891.66     26.70 o 
   3   6   3     3549.68     3453.59     61.95 o 
   4   6   3     2836.50     3005.51     58.57 o 
   5   6   3       35.19       44.50     13.45 o 
   6   6   3     3477.72     3684.78     68.67 o 
   7   6   3     7286.52     7229.36    131.53 o 
   8   6   3       65.53       63.61     21.14 o 
   9   6   3     2948.65     3043.51    177.26 o 
  10   6   3     1645.10     1629.86     91.87 o 
  11   6   3      139.90      115.52     41.99 o 
  12   6   3      826.42     1097.90     82.89 o 
  13   6   3     1243.15     1330.05    204.07 o 
 -12   7   3      814.42      674.20    119.04 o 
 -11   7   3       12.96       25.47     33.66 o 
 -10   7   3      947.72      878.83     57.67 o 
  -9   7   3     1228.06     1230.53     60.91 o 
  -8   7   3      219.39      208.06     31.25 o 
  -7   7   3     1913.26     1764.60     62.49 o 
  -6   7   3     2640.65     2515.78     69.47 o 
  -5   7   3      181.41      179.59     18.35 o 
  -4   7   3     6207.94     6302.74    148.42 o 
  -3   7   3     3161.64     3044.93     55.31 o 
  -2   7   3      873.43      918.67     38.13 o 
  -1   7   3     5629.72     5428.75     99.00 o 
   0   7   3     7491.19     7036.45    118.38 o 
   1   7   3        5.51       -3.88     12.84 o 
   2   7   3    13748.04    13551.18    168.03 o 
   3   7   3     3154.46     2943.04     53.73 o 
   4   7   3      104.95      101.14     14.94 o 
   5   7   3     2690.65     2629.78     55.05 o 
   6   7   3     4192.47     3963.13     73.18 o 
   7   7   3        9.72       -7.20     15.85 o 
   8   7   3     2424.30     2405.34     70.61 o 
   9   7   3     4459.02     4499.04    104.52 o 
  10   7   3       93.15       86.87     38.23 o 
  11   7   3      799.05      761.45     71.11 o 
  12   7   3     1321.08     1314.53     89.10 o 
  13   7   3      106.81       99.94     52.32 o 
 -11   8   3      781.38      722.65     84.22 o 
 -10   8   3      550.40      602.90     69.42 o 
  -9   8   3       37.90       50.81     39.78 o 
  -8   8   3      896.92     1000.87     71.66 o 
  -7   8   3     2405.59     2622.74    102.52 o 
  -6   8   3      103.77      105.44     46.47 o 
  -5   8   3     5440.29     5478.53    107.37 o 
  -4   8   3     4862.92     4747.64    134.18 o 
  -3   8   3        4.95       33.35     16.90 o 
  -2   8   3     6428.47     6209.24    193.63 o 
  -1   8   3     7567.32     7171.76    197.60 o 
   0   8   3       20.75       25.56     15.77 o 
   1   8   3     9992.50     9551.78    154.25 o 
   2   8   3     3850.42     3728.66     79.29 o 
   3   8   3      707.52      722.08     27.03 o 
   4   8   3     3771.22     3792.82     67.32 o 
   5   8   3     5444.97     5497.75     89.53 o 
   6   8   3      164.76      217.75     21.70 o 
   7   8   3     4285.53     4220.94     80.45 o 
   8   8   3     5346.13     5492.56    116.94 o 
   9   8   3      156.97      126.37     29.78 o 
  10   8   3     1101.52     1152.20    195.43 o 
  11   8   3      936.83      968.22    115.76 o 
  12   8   3      527.65      483.81     63.64 o 
  13   8   3      377.15      380.01     67.03 o 
 -12   9   3      618.28      647.39    103.02 o 
 -11   9   3      822.27      810.79     82.22 o 
 -10   9   3      205.84      262.86     97.54 o 
  -9   9   3     2292.75     2075.51    103.39 o 
  -8   9   3     1713.57     1798.52     91.92 o 
  -7   9   3       26.37       16.63     33.87 o 
  -6   9   3     6203.33     6199.21    165.85 o 
  -5   9   3     5809.91     5629.48    151.85 o 
  -4   9   3       96.62      137.77     29.96 o 
  -3   9   3     5919.65     5619.26    110.18 o 
  -2   9   3     2228.46     2187.73     62.39 o 
  -1   9   3        1.02       -6.97     16.57 o 
   0   9   3     2396.17     2449.45     65.64 o 
   1   9   3    11746.30    11460.65    182.58 o 
   2   9   3       88.73       83.30     19.52 o 
   3   9   3     3872.91     3913.73     98.07 o 
   4   9   3     4437.14     4482.16     94.63 o 
   5   9   3      207.57      143.52     24.20 o 
   6   9   3     2141.52     2093.53    105.46 o 
   7   9   3     2613.14     2629.72     96.45 o 
   8   9   3       96.98       89.03     35.35 o 
   9   9   3     1853.30     1834.79     86.97 o 
  10   9   3      868.80     1089.72    116.70 o 
  11   9   3        6.13       18.72     58.31 o 
  12   9   3      353.32      503.06     98.62 o 
 -11  10   3       19.25      -57.50     57.50 o 
 -10  10   3     1960.82     1784.93    107.97 o 
  -9  10   3     1332.66     1352.33    129.48 o 
  -8  10   3       17.36      -45.65     50.93 o 
  -7  10   3     1590.79     1680.91    134.52 o 
  -6  10   3     1214.47     1456.01     82.69 o 
  -5  10   3       44.68       95.71     46.79 o 
  -4  10   3     4024.57     4024.50     93.65 o 
  -3  10   3     1878.18     1810.53     61.33 o 
  -2  10   3        6.46        2.41     21.84 o 
  -1  10   3     1252.02     1216.16     50.56 o 
   0  10   3     2685.82     2567.52     70.45 o 
   1  10   3      908.11      881.22     49.31 o 
   2  10   3     7872.45     7385.96    135.06 o 
   3  10   3     2867.92     2944.60     76.24 o 
   4  10   3     1243.90     1261.83     92.30 o 
   5  10   3     3978.45     3942.45     92.34 o 
   6  10   3     1710.30     1781.82     76.46 o 
   7  10   3       44.18       39.05     32.90 o 
   8  10   3     3742.78     3815.15    126.40 o 
   9  10   3     1319.62     1406.45     82.21 o 
  10  10   3       41.46       63.41     39.88 o 
  11  10   3     1089.31     1389.25    143.33 o 
  12  10   3      581.28      812.14    131.37 o 
 -10  11   3      576.26      523.67     72.48 o 
  -9  11   3      266.04      148.68     52.94 o 
  -8  11   3      400.51      401.02     75.81 o 
  -7  11   3      305.09      348.94     56.94 o 
  -6  11   3       63.48       13.97     38.83 o 
  -5  11   3     2915.11     2770.98    110.57 o 
  -4  11   3     1041.01     1021.85     52.07 o 
  -3  11   3       54.51      130.28     49.90 o 
  -2  11   3     2876.58     2760.27     77.70 o 
  -1  11   3      752.55      711.22     43.90 o 
   0  11   3      250.79      215.09     29.25 o 
   1  11   3     4355.48     4238.59     97.42 o 
   2  11   3     2833.24     2696.99     75.81 o 
   3  11   3     2349.56     2289.37     70.07 o 
   4  11   3     6329.60     6276.66    126.13 o 
   5  11   3      769.88      768.83     46.69 o 
   6  11   3      249.60      224.64     43.45 o 
   7  11   3     1340.26     1406.32     80.75 o 
   8  11   3     2858.83     2724.79    301.33 o 
   9  11   3      105.88       64.75     39.99 o 
  10  11   3     1734.88     1852.17    104.60 o 
  11  11   3      356.66      234.39     85.39 o 
  -9  12   3      692.53      812.88    100.32 o 
  -8  12   3       54.62       62.55     47.93 o 
  -7  12   3      573.57      440.52     78.42 o 
  -6  12   3      840.10      737.07     72.90 o 
  -5  12   3     1777.31     1791.69     96.27 o 
  -4  12   3     1208.94     1074.99     82.73 o 
  -3  12   3     5854.60     5847.67    177.29 o 
  -2  12   3     1269.86     1224.48     66.59 o 
  -1  12   3     2588.18     2483.70     76.55 o 
   0  12   3     3515.85     3378.78     89.50 o 
   1  12   3     1882.58     1764.10     73.40 o 
   2  12   3     1091.63     1013.01     53.05 o 
   3  12   3     7145.82     6989.09    168.41 o 
   4  12   3     3973.49     3847.52     97.32 o 
   5  12   3       32.85       14.87     26.47 o 
   6  12   3     2389.42     2331.38    103.26 o 
   7  12   3     1310.57     1396.49     85.74 o 
   8  12   3        4.78      -30.08     40.04 o 
   9  12   3     1810.12     2027.61    104.15 o 
  10  12   3      322.54      433.98     89.21 o 
  11  12   3       27.94       23.39     71.89 o 
  -8  13   3      379.71      426.65     68.67 o 
  -7  13   3     2272.76     2495.11    179.50 o 
  -6  13   3      731.54      805.87     77.96 o 
  -5  13   3      164.80      174.36     51.46 o 
  -4  13   3     5134.36     4861.37    156.61 o 
  -3  13   3     1830.89     1784.76     69.64 o 
  -2  13   3     1107.99     1079.14     58.65 o 
  -1  13   3     2580.56     2431.22     79.21 o 
   0  13   3      626.54      581.64     46.54 o 
   1  13   3       28.23       31.67     26.25 o 
   2  13   3     4293.74     3944.07    101.11 o 
   3  13   3     1276.26     1150.51     58.28 o 
   4  13   3       93.87       97.89     30.92 o 
   5  13   3     1288.03     1293.56     81.92 o 
   6  13   3      199.30      205.61     49.98 o 
   7  13   3      145.50      172.57     48.98 o 
   8  13   3     1248.28     1263.53     87.45 o 
   9  13   3      601.74      534.46     67.46 o 
  10  13   3      240.00      176.47     55.48 o 
  -7  14   3      157.03       94.14     56.59 o 
  -6  14   3      217.60      206.59    107.25 o 
  -5  14   3     1395.06     1531.27     98.01 o 
  -4  14   3      635.42      617.24     71.64 o 
  -3  14   3      362.00      354.03     59.25 o 
  -2  14   3     2897.45     2827.29     89.66 o 
  -1  14   3       87.49       81.53     32.43 o 
   0  14   3      733.14      768.87     54.08 o 
   1  14   3     1421.76     1538.99    133.65 o 
   2  14   3      362.85      339.24     58.92 o 
   3  14   3      542.70      483.62     65.11 o 
   4  14   3     3912.35     3825.98    137.49 o 
   5  14   3      943.60      859.27     77.62 o 
   6  14   3      237.86      322.23    107.43 o 
   7  14   3     1102.77     1109.07     88.14 o 
   8  14   3      395.51      523.25    125.52 o 
   9  14   3      340.51      378.54     65.56 o 
  -6  15   3      271.81      252.73     63.79 o 
  -5  15   3       23.34       22.82     50.23 o 
  -4  15   3      203.88      148.40     55.52 o 
  -3  15   3     1621.15     1384.24    123.90 o 
  -2  15   3      311.24      230.14     50.86 o 
  -1  15   3     2149.43     2157.24    163.67 o 
   0  15   3     1103.95      982.23     74.98 o 
   1  15   3      393.62      381.46     44.70 o 
   2  15   3     1169.71     1274.43     84.56 o 
   3  15   3     2899.45     2788.42     92.96 o 
   4  15   3      763.17      727.53     76.52 o 
   5  15   3      788.93      878.35    123.76 o 
   6  15   3     1075.25      976.35     88.27 o 
   7  15   3       56.01        4.71     49.87 o 
   8  15   3      724.09      686.59     81.72 o 
  -5  16   3     1290.63     1450.06    155.48 o 
  -4  16   3     1242.96     1201.94    156.38 o 
  -3  16   3      290.93      175.68    116.61 o 
  -2  16   3     1769.83     1713.92    105.05 o 
  -1  16   3     2701.07     2900.99    114.43 o 
   0  16   3      175.52      114.48     40.15 o 
   1  16   3     1030.27     1079.37    113.95 o 
   2  16   3     1492.59     1641.85     87.73 o 
   3  16   3      643.77      465.86     98.08 o 
   4  16   3      574.06      491.25     70.52 o 
   5  16   3     2025.30     1938.45    164.79 o 
   6  16   3      201.97      224.73     62.23 o 
   7  16   3      304.81      316.45    104.91 o 
  -3  17   3      261.47      192.73    110.94 o 
  -2  17   3     2019.47     2047.77    118.74 o 
  -1  17   3      226.51      184.54     46.25 o 
   0  17   3      496.15      462.80     54.74 o 
   1  17   3     1180.02     1136.00     73.55 o 
   2  17   3      137.79       77.33     54.39 o 
   3  17   3      205.76      142.06     58.35 o 
   4  17   3     1243.49     1097.51    146.75 o 
   5  17   3       31.57      157.55     98.89 o 
  -1  18   3      559.38      565.26     68.86 o 
   0  18   3      810.49      745.93    123.18 o 
   1  18   3        1.06      -15.35     56.60 o 
   2  18   3      225.34      -26.72     82.24 o 
  -3 -17   4       96.98       34.55     71.80 o 
  -2 -17   4     1181.18     1188.62     97.90 o 
  -1 -17   4      297.17      317.37     66.09 o 
   0 -17   4      205.46      225.27     71.08 o 
   1 -17   4      901.73      646.67    119.58 o 
  -5 -16   4      531.67      581.81     75.75 o 
  -4 -16   4      210.87      158.98     57.79 o 
  -3 -16   4     1190.93     1232.70     94.27 o 
  -2 -16   4     1054.77      978.66     87.87 o 
  -1 -16   4      256.63      183.96     56.40 o 
   0 -16   4     1223.86     1282.96     92.58 o 
   1 -16   4      872.42      800.80    125.43 o 
   2 -16   4       66.06      129.30     84.58 o 
   3 -16   4      922.61      963.45    102.44 o 
   4 -16   4      675.14      560.62     73.10 o 
   5 -16   4       99.75      145.94     78.73 o 
  -7 -15   4      998.80     1032.75     95.54 o 
  -6 -15   4      429.74      476.98     72.13 o 
  -5 -15   4       15.56       -8.88     45.63 o 
  -4 -15   4     1832.25     1642.04    146.12 o 
  -3 -15   4      594.56      596.67     70.30 o 
  -2 -15   4      102.15      158.13     52.95 o 
  -1 -15   4     1874.38     1991.59    104.15 o 
   0 -15   4      934.01     1024.82     81.70 o 
   1 -15   4      125.33      116.75     48.60 o 
   2 -15   4      811.06      826.18     77.91 o 
   3 -15   4     1010.57     1009.18     84.03 o 
   4 -15   4      202.86       98.14     53.70 o 
   5 -15   4     1721.24     1845.58    123.04 o 
   6 -15   4      182.12      149.31     61.02 o 
  -8 -14   4      867.09      902.15     91.80 o 
  -7 -14   4      269.33      413.41     66.45 o 
  -6 -14   4      148.43      170.77     55.28 o 
  -5 -14   4      786.14      760.19     77.24 o 
  -4 -14   4     1106.63     1130.64     85.56 o 
  -3 -14   4      250.21      251.43     53.03 o 
  -2 -14   4     2376.56     2578.55    164.34 o 
  -1 -14   4      285.04      258.08     51.97 o 
   0 -14   4      490.88      403.19     56.14 o 
   1 -14   4      644.65      613.50     53.20 o 
   2 -14   4      730.84      773.82     78.46 o 
   3 -14   4      505.00      532.94    151.25 o 
   4 -14   4     1763.63     1876.57    113.33 o 
   5 -14   4      158.30       88.99     67.89 o 
   6 -14   4      553.63      615.27     73.43 o 
   7 -14   4     1149.01     1280.75    100.86 o 
  -9 -13   4      297.15      209.63     60.71 o 
  -8 -13   4      212.78      242.00     58.60 o 
  -7 -13   4     1358.50     1372.48     95.24 o 
  -6 -13   4     1326.10     1309.73    117.83 o 
  -5 -13   4      164.04      128.62     47.64 o 
  -4 -13   4      304.43      285.96     74.37 o 
  -3 -13   4     2891.00     2884.38    115.26 o 
  -2 -13   4      471.93      498.71     57.87 o 
  -1 -13   4     2629.11     2573.50    105.96 o 
   0 -13   4     4055.45     4052.61    131.77 o 
   1 -13   4       61.86       75.98     30.92 o 
   2 -13   4      900.52      911.09     56.37 o 
   3 -13   4     2981.64     3174.71    119.06 o 
   4 -13   4      884.43      897.64     76.03 o 
   5 -13   4      778.18      850.98     77.85 o 
   6 -13   4     3866.01     4266.58    151.04 o 
   7 -13   4      427.13      387.42     65.33 o 
   8 -13   4       60.75       84.34     54.84 o 
 -10 -12   4      814.28      928.39     89.05 o 
  -9 -12   4       50.96       27.73     87.59 o 
  -8 -12   4      700.50      614.92     88.36 o 
  -7 -12   4     1916.74     2121.83    121.78 o 
  -6 -12   4       56.59      -36.22     37.32 o 
  -5 -12   4      877.93      778.00     71.00 o 
  -4 -12   4     2601.91     2379.36    102.75 o 
  -3 -12   4      318.12      347.41     48.60 o 
  -2 -12   4      816.14      946.60     99.47 o 
  -1 -12   4     4697.87     4564.95    138.75 o 
   0 -12   4      149.02      164.81     30.72 o 
   1 -12   4     1461.07     1434.69     61.34 o 
   2 -12   4     1228.37     1337.75     60.40 o 
   3 -12   4      988.74     1043.05     88.90 o 
   4 -12   4      391.21      435.67     55.29 o 
   5 -12   4     1989.88     1985.52     97.61 o 
   6 -12   4      791.08      768.76    143.83 o 
   7 -12   4      358.62      508.52     65.66 o 
   8 -12   4      592.36      650.08     80.93 o 
   9 -12   4      263.68      259.48    105.41 o 
 -10 -11   4       26.50       67.87     49.50 o 
  -9 -11   4      504.50      559.30     67.29 o 
  -8 -11   4     2338.50     2419.65    112.33 o 
  -7 -11   4       79.51      104.12     42.89 o 
  -6 -11   4     2660.13     2560.34    152.74 o 
  -5 -11   4     2014.26     2282.32    131.59 o 
  -4 -11   4      284.93      241.63     43.54 o 
  -3 -11   4      175.30      255.14     43.61 o 
  -2 -11   4     3741.43     3701.40    118.50 o 
  -1 -11   4     1293.92     1261.85     68.77 o 
   0 -11   4     2916.26     2847.35     77.77 o 
   1 -11   4     3949.23     4202.04     97.58 o 
   2 -11   4      566.27      531.58     46.47 o 
   3 -11   4      502.61      502.23     43.84 o 
   4 -11   4     1958.81     1952.42    106.49 o 
   5 -11   4      623.06      615.57     62.78 o 
   6 -11   4     1122.60     1200.70     81.82 o 
   7 -11   4     1664.32     1736.89     97.12 o 
   8 -11   4       83.67      125.73     50.38 o 
   9 -11   4      529.19      524.74     69.56 o 
  10 -11   4      814.28      981.92    136.77 o 
 -11 -10   4       10.70        9.02     44.52 o 
 -10 -10   4      460.45      493.71     50.23 o 
  -9 -10   4     1075.80     1178.82     65.64 o 
  -8 -10   4      207.61      226.88     36.78 o 
  -7 -10   4     1532.79     1540.01     65.09 o 
  -6 -10   4     2302.11     2414.82     83.62 o 
  -5 -10   4      260.33      248.97     32.50 o 
  -4 -10   4     1476.73     1455.68     56.83 o 
  -3 -10   4     1834.72     1826.88     69.13 o 
  -2 -10   4       90.90       70.36     29.41 o 
  -1 -10   4     3639.28     3648.71     84.37 o 
   0 -10   4     3158.77     3138.38     89.58 o 
   1 -10   4      325.18      288.19     30.64 o 
   2 -10   4     4988.29     4897.63    120.59 o 
   3 -10   4     3159.81     3337.83     94.70 o 
   4 -10   4       23.28       50.10     33.58 o 
   5 -10   4     2018.46     2032.95     91.67 o 
   6 -10   4     4411.66     4476.03    310.15 o 
   7 -10   4       39.94       11.23     38.71 o 
   8 -10   4     2011.96     2025.40    103.07 o 
   9 -10   4     1311.61     1268.95     89.43 o 
  10 -10   4       42.37       42.77     48.86 o 
 -12  -9   4       18.00      -54.26     54.26 o 
 -11  -9   4      730.13      635.71     71.41 o 
 -10  -9   4      241.49      251.17     41.24 o 
  -9  -9   4        0.06       -0.58     28.32 o 
  -8  -9   4     1507.78     1469.62     89.24 o 
  -7  -9   4     3183.22     3080.81    117.87 o 
  -6  -9   4      431.62      433.67     38.71 o 
  -5  -9   4     3487.33     3437.18    136.42 o 
  -4  -9   4     2161.44     2126.75     65.18 o 
  -3  -9   4     1188.50     1128.25     47.57 o 
  -2  -9   4     3064.33     3101.86     61.45 o 
  -1  -9   4     4701.13     4896.58     83.07 o 
   0  -9   4      186.73      170.72     20.54 o 
   1  -9   4    10320.94    10416.18    169.32 o 
   2  -9   4     9111.04     9071.09    164.95 o 
   3  -9   4      636.42      706.79     45.79 o 
   4  -9   4      724.70      761.89     45.77 o 
   5  -9   4     6014.09     6271.55    167.54 o 
   6  -9   4      168.33      182.73     31.71 o 
   7  -9   4     2108.68     2161.43     76.16 o 
   8  -9   4     2193.11     2207.60     93.91 o 
   9  -9   4      127.28       52.10     43.48 o 
  10  -9   4      501.94      542.30    108.42 o 
  11  -9   4      912.20      913.15     86.91 o 
 -12  -8   4      701.87      650.60     75.84 o 
 -11  -8   4      962.16     1043.75     82.29 o 
 -10  -8   4      265.58      265.81     81.84 o 
  -9  -8   4      759.67      777.34     53.35 o 
  -8  -8   4     1757.62     1852.00     70.48 o 
  -7  -8   4      123.71      160.82     29.99 o 
  -6  -8   4     3903.15     3780.82     92.50 o 
  -5  -8   4     5278.80     5315.64    110.46 o 
  -4  -8   4      939.95      883.41     88.58 o 
  -3  -8   4     2939.74     2879.87     71.26 o 
  -2  -8   4     5143.71     5175.56    125.47 o 
  -1  -8   4      739.33      785.52     31.83 o 
   0  -8   4     5078.40     4932.97     91.64 o 
   1  -8   4    12155.20    12085.23    172.39 o 
   2  -8   4        7.85       26.44     15.85 o 
   3  -8   4     4176.03     4243.38     78.22 o 
   4  -8   4     1250.70     1334.81     64.87 o 
   5  -8   4      160.13      102.71     25.51 o 
   6  -8   4     3767.05     3936.59    107.93 o 
   7  -8   4     3149.30     3007.84    103.49 o 
   8  -8   4       30.28        9.69     28.13 o 
   9  -8   4     1023.45     1018.55     60.86 o 
  10  -8   4      690.46      708.95     58.53 o 
  11  -8   4      165.46      138.36     42.24 o 
  12  -8   4      431.65      515.68     90.47 o 
 -12  -7   4      650.29      676.96     74.26 o 
 -11  -7   4      149.40      123.99     47.52 o 
 -10  -7   4     3157.57     3021.88     94.34 o 
  -9  -7   4     1200.06     1163.38     59.40 o 
  -8  -7   4       38.67       48.98     25.17 o 
  -7  -7   4     4139.76     4016.39    107.46 o 
  -6  -7   4     3151.28     3053.48     80.31 o 
  -5  -7   4      210.76      274.06     28.95 o 
  -4  -7   4     3882.86     3875.12     85.57 o 
  -3  -7   4     5057.90     5185.85    100.40 o 
  -2  -7   4      198.93      204.31     16.73 o 
  -1  -7   4     7520.57     7693.94    108.85 o 
   0  -7   4     7519.97     7301.85    105.88 o 
   1  -7   4      409.21      504.18     33.52 o 
   2  -7   4    11726.59    11758.01    156.89 o 
   3  -7   4     4974.97     5159.61     84.58 o 
   4  -7   4       38.98       32.34     14.77 o 
   5  -7   4      626.25      655.98     40.51 o 
   6  -7   4     3739.12     3762.79     91.61 o 
   7  -7   4       20.17       10.55     30.62 o 
   8  -7   4     3079.19     3026.49     88.33 o 
   9  -7   4     1928.11     2005.73     76.23 o 
  10  -7   4      127.17       96.95     43.17 o 
  11  -7   4      924.08      913.87     63.95 o 
  12  -7   4      476.53      384.21     51.82 o 
 -13  -6   4      250.79      276.86     84.04 o 
 -12  -6   4      132.85      109.45     48.87 o 
 -11  -6   4     1445.93     1538.93     92.45 o 
 -10  -6   4     1344.14     1200.50     88.85 o 
  -9  -6   4       60.61      149.21     31.95 o 
  -8  -6   4      179.72      186.20     29.77 o 
  -7  -6   4      367.39      432.60     37.41 o 
  -6  -6   4      117.33      116.96     23.98 o 
  -5  -6   4     9424.15     9286.78    182.95 o 
  -4  -6   4     2911.34     2930.31     70.43 o 
  -3  -6   4     1695.41     1707.52     36.26 o 
  -2  -6   4     5978.38     5907.51     85.63 o 
  -1  -6   4     4454.11     4332.49     80.83 o 
   0  -6   4     1319.16     1202.96     54.60 o 
   1  -6   4    10445.25    10305.03    137.39 o 
   2  -6   4     2778.49     2837.68     55.23 o 
   3  -6   4     2386.90     2363.58     49.97 o 
   4  -6   4     4728.84     4748.59     77.86 o 
   5  -6   4     2587.23     2694.08     70.36 o 
   6  -6   4     1945.20     1934.21     81.00 o 
   7  -6   4     8107.06     8047.77    150.20 o 
   8  -6   4     2605.93     2567.04     84.91 o 
   9  -6   4      280.90      274.41     37.71 o 
  10  -6   4     1938.34     2051.03     79.36 o 
  11  -6   4     1156.59     1101.09     66.71 o 
  12  -6   4        8.76      -15.00     37.00 o 
 -13  -5   4      203.52      245.55     80.26 o 
 -12  -5   4      744.55      548.53    177.75 o 
 -11  -5   4      152.74      163.42     47.77 o 
 -10  -5   4      290.36      250.36     48.60 o 
  -9  -5   4     1916.94     1942.83    101.87 o 
  -8  -5   4      409.79      420.83     38.69 o 
  -7  -5   4     1134.17     1117.84     50.11 o 
  -6  -5   4     8025.12     7816.57    140.21 o 
  -5  -5   4     4267.72     4326.66     90.55 o 
  -4  -5   4     2375.03     2265.24     59.23 o 
  -3  -5   4    12797.58    12694.49    191.61 o 
  -2  -5   4     2346.46     2429.25     44.12 o 
  -1  -5   4     6269.64     6190.68     87.67 o 
   0  -5   4     7112.33     6657.13     93.88 o 
   1  -5   4     5097.42     5240.87     85.97 o 
   2  -5   4     1031.09      959.06     56.17 o 
   3  -5   4    10959.79    10646.20    139.11 o 
   4  -5   4     4430.94     4442.13     72.66 o 
   5  -5   4      282.26      238.86     39.71 o 
   6  -5   4     4498.64     4459.53     96.01 o 
   7  -5   4     4558.53     4531.46    101.98 o 
   8  -5   4        8.91      -22.62     22.62 o 
   9  -5   4     3135.58     3197.69     92.26 o 
  10  -5   4     1135.45     1066.87     61.61 o 
  11  -5   4        9.70      -14.19     32.68 o 
  12  -5   4      562.20      493.57     54.11 o 
  13  -5   4      620.98      533.22     57.39 o 
 -13  -4   4      680.06      713.71     80.83 o 
 -12  -4   4      347.71      448.37     65.19 o 
 -11  -4   4      981.84     1080.56    150.13 o 
 -10  -4   4     2810.77     2821.53    112.47 o 
  -9  -4   4      142.87      176.39     30.66 o 
  -8  -4   4      814.94      823.96     47.04 o 
  -7  -4   4     2292.86     2350.02     67.82 o 
  -6  -4   4     3229.60     3078.63    104.93 o 
  -5  -4   4     5400.93     5340.66    102.10 o 
  -4  -4   4    24395.35    24489.09    340.54 o 
  -3  -4   4     2978.99     2957.59     64.64 o 
  -2  -4   4     1654.57     1628.73     33.03 o 
  -1  -4   4    10260.80    10240.35    129.35 o 
   0  -4   4     5401.82     5301.74    101.13 o 
   1  -4   4      621.90      653.63     24.87 o 
   2  -4   4    12145.80    12543.63    155.97 o 
   3  -4   4     7702.28     7562.13    103.76 o 
   4  -4   4      374.89      378.61     26.57 o 
   5  -4   4     5517.66     5469.98    103.63 o 
   6  -4   4     5171.90     5515.78    108.50 o 
   7  -4   4      100.82       89.00     24.55 o 
   8  -4   4     5035.14     4962.22    110.87 o 
   9  -4   4      349.11      317.25     37.68 o 
  10  -4   4      720.59      721.49     52.34 o 
  11  -4   4      974.64     1078.99     64.24 o 
  12  -4   4      297.83      297.79     46.46 o 
  13  -4   4       61.40      113.27     43.96 o 
 -13  -3   4      283.53      333.86     63.68 o 
 -12  -3   4      414.39      278.80     55.82 o 
 -11  -3   4     3513.29     3403.04    129.84 o 
 -10  -3   4     1083.34     1185.20    116.52 o 
  -9  -3   4     2417.81     2381.71     97.26 o 
  -8  -3   4     5686.89     5728.09    161.93 o 
  -7  -3   4      545.95      531.90     38.14 o 
  -6  -3   4     1824.61     1791.32     55.32 o 
  -5  -3   4    23104.39    23447.39    329.43 o 
  -4  -3   4     7932.38     8421.85    136.31 o 
  -3  -3   4     2507.30     2508.78     62.77 o 
  -2  -3   4    11563.33    12100.11    147.03 o 
  -1  -3   4      696.18      711.07     36.57 o 
   0  -3   4      118.13      121.14     17.18 o 
   1  -3   4    15360.10    15654.05    186.83 o 
   2  -3   4     2976.97     2699.22     47.26 o 
   3  -3   4    11050.11    11868.86    148.76 o 
   4  -3   4     7022.50     6326.20     96.07 o 
   5  -3   4     1302.19     1347.08     45.09 o 
   6  -3   4     2318.23     2299.46     82.22 o 
   7  -3   4     4046.10     4008.84    106.95 o 
   8  -3   4     1583.31     1556.72     60.09 o 
   9  -3   4     2051.23     2116.51     72.21 o 
  10  -3   4     4945.28     4666.62    115.42 o 
  11  -3   4      135.97      118.84     36.30 o 
  12  -3   4      423.03      529.02     53.07 o 
  13  -3   4      832.82      918.86     69.61 o 
 -13  -2   4      155.36      127.78     78.28 o 
 -12  -2   4     1440.52     1497.19     95.32 o 
 -11  -2   4      505.40      514.69     62.36 o 
 -10  -2   4     1769.32     1896.52    121.33 o 
  -9  -2   4     3301.82     3418.14    152.65 o 
  -8  -2   4       22.51       32.71     22.94 o 
  -7  -2   4     2352.01     2396.01     67.01 o 
  -6  -2   4     2795.71     2698.24     78.21 o 
  -5  -2   4      870.57      946.71     39.48 o 
  -4  -2   4     1910.37     1868.94     54.46 o 
  -3  -2   4     6930.93     6940.92    112.91 o 
  -2  -2   4     1015.96     1031.95     24.41 o 
  -1  -2   4     2413.66     2967.80     54.91 o 
   0  -2   4     4064.36     4298.12     87.13 o 
   1  -2   4     1036.51     1017.15     26.01 o 
   2  -2   4     9952.47    10661.35    132.59 o 
   3  -2   4    34831.30    35818.37    403.87 o 
   4  -2   4      112.18      126.40     12.59 o 
   5  -2   4     2433.36     2115.19     55.29 o 
   6  -2   4     7628.86     7696.20    228.56 o 
   7  -2   4     1437.77     1413.17     51.68 o 
   8  -2   4      820.99      848.68    127.90 o 
   9  -2   4     9743.20     9603.92    271.91 o 
  10  -2   4      540.59      523.49     47.30 o 
  11  -2   4     1104.57     1152.32     62.79 o 
  12  -2   4     1785.56     1728.53     79.28 o 
  13  -2   4      405.02      360.83     53.13 o 
 -13  -1   4      398.24      539.74    149.77 o 
 -12  -1   4        2.72      -17.71     38.70 o 
 -11  -1   4      427.65      377.56     60.33 o 
 -10  -1   4     3263.21     3130.93    117.08 o 
  -9  -1   4       78.97       46.60     54.35 o 
  -8  -1   4     2723.24     2657.50     77.56 o 
  -7  -1   4     5209.82     5159.99    105.24 o 
  -6  -1   4       17.89       13.76     11.16 o 
  -5  -1   4      961.04      981.14     39.12 o 
  -4  -1   4    11984.64    11832.32    147.22 o 
  -3  -1   4     5360.76     5411.04     74.75 o 
  -2  -1   4    11720.73    11670.99    140.55 o 
  -1  -1   4    55322.71    55843.21    613.62 o 
   0  -1   4       72.89       36.40     11.03 o 
   1  -1   4     9565.04     9478.74    117.71 o 
   2  -1   4    31734.62    30767.32    346.40 o 
   3  -1   4     3873.58     3918.68     93.20 o 
   4  -1   4     5988.46     5680.21     80.24 o 
   5  -1   4    11653.33    11636.96    147.24 o 
   6  -1   4      433.39      363.54     28.87 o 
   7  -1   4     2406.84     2455.48     91.60 o 
   8  -1   4     6701.17     6688.80    158.77 o 
   9  -1   4     2088.67     2007.18     86.94 o 
  10  -1   4      915.49     1026.04     55.56 o 
  11  -1   4     3107.19     3032.54    109.36 o 
  12  -1   4      225.60      145.14     39.40 o 
  13  -1   4      248.67      193.82     55.68 o 
  14  -1   4      416.22      390.86     98.44 o 
 -13   0   4       73.72       -0.79     46.40 o 
 -12   0   4     1360.45     1333.63    321.35 o 
 -11   0   4      660.37      690.39     68.72 o 
 -10   0   4      104.57      121.82     41.37 o 
  -9   0   4     3544.21     3656.85    206.45 o 
  -8   0   4     6681.88     6445.51    162.34 o 
  -7   0   4        4.42       17.76     13.28 o 
  -6   0   4     2565.00     2610.94     52.93 o 
  -5   0   4    13870.08    13866.52    173.68 o 
  -4   0   4     1189.24     1045.86     28.79 o 
  -3   0   4    13143.50    12863.81    156.37 o 
  -2   0   4    22462.81    22718.61    259.84 o 
  -1   0   4     3896.13     4204.12     79.87 o 
   0   0   4    11257.71    11040.20    134.10 o 
   1   0   4     5974.00     5735.64    157.22 o 
   2   0   4     6000.36     6464.32     84.53 o 
   3   0   4     3831.60     3819.27     57.40 o 
   4   0   4    25829.87    26384.45    302.78 o 
   5   0   4     2144.23     2306.91     44.40 o 
   6   0   4     3842.21     3862.78     64.24 o 
   7   0   4     3772.17     3908.10     86.58 o 
   8   0   4      819.30      775.18     43.05 o 
   9   0   4      633.99      642.48     45.34 o 
  10   0   4     2351.96     2335.24    108.47 o 
  11   0   4      558.84      457.97     45.17 o 
  12   0   4     1236.28     1095.62     78.44 o 
  13   0   4     1433.64     1319.97    158.72 o 
  14   0   4       85.99       48.68     75.67 o 
 -13   1   4     1203.43     1167.30     92.59 o 
 -12   1   4     1026.87     1175.02     86.29 o 
 -11   1   4      103.76      137.08     45.23 o 
 -10   1   4     2707.78     2630.85    107.73 o 
  -9   1   4     7186.94     6843.24    176.81 o 
  -8   1   4      721.72      710.87     52.92 o 
  -7   1   4     4129.15     4115.26     74.24 o 
  -6   1   4     4675.93     4443.26     74.65 o 
  -5   1   4      388.94      366.49     30.00 o 
  -4   1   4     3836.89     3723.60     60.83 o 
  -3   1   4     9448.59     9439.31    120.54 o 
  -2   1   4     1479.09     1620.82     32.93 o 
  -1   1   4     9794.30    10410.84    144.84 o 
   0   1   4    10432.09    10762.35    148.00 o 
   1   1   4     1096.14     1105.68     32.32 o 
   2   1   4     9497.99     9502.74    116.92 o 
   3   1   4    10693.08    11228.38    137.89 o 
   4   1   4      113.94       84.52     11.68 o 
   5   1   4     7870.14     7971.51    124.02 o 
   6   1   4     3747.65     3815.21     67.69 o 
   7   1   4      380.77      484.40     34.68 o 
   8   1   4     1761.01     1746.80     59.02 o 
   9   1   4     5475.96     5519.16    118.26 o 
  10   1   4      175.38      159.33     32.09 o 
  11   1   4     2293.63     2322.70    139.30 o 
  12   1   4     2235.13     2259.09    144.19 o 
  13   1   4        8.82      -20.55     44.02 o 
  14   1   4      319.45      173.03     84.13 o 
 -13   2   4      785.28      802.62     82.64 o 
 -12   2   4        2.08      -35.73     35.73 o 
 -11   2   4     1270.94     1190.96     90.74 o 
 -10   2   4     1725.53     1715.51     88.51 o 
  -9   2   4      174.75       83.13     36.24 o 
  -8   2   4     3654.58     3470.20    117.93 o 
  -7   2   4     1199.46     1194.57     38.92 o 
  -6   2   4      407.66      448.90     25.86 o 
  -5   2   4     3998.95     4063.76     67.45 o 
  -4   2   4     7361.88     7415.23    101.75 o 
  -3   2   4       98.62       95.28     12.42 o 
  -2   2   4    14430.64    14911.80    177.10 o 
  -1   2   4     3212.25     3236.60     49.90 o 
   0   2   4      428.30      482.35     18.34 o 
   1   2   4     7959.33     8365.44    104.40 o 
   2   2   4    12727.74    12774.61    152.96 o 
   3   2   4       36.08       30.41      8.73 o 
   4   2   4    11859.82    11806.29    148.08 o 
   5   2   4    13842.47    14209.67    177.12 o 
   6   2   4        3.04        0.66     11.26 o 
   7   2   4     1796.74     1781.42     43.73 o 
   8   2   4    10197.13     9967.79    223.11 o 
   9   2   4      140.97      173.41     28.53 o 
  10   2   4     1999.95     1904.74     83.58 o 
  11   2   4     3630.58     3601.71    117.19 o 
  12   2   4       18.56      -44.78     59.34 o 
  13   2   4     1096.58     1192.41     86.24 o 
  14   2   4     1119.23      974.00    129.84 o 
 -13   3   4       65.32       93.79     53.64 o 
 -12   3   4     1045.85     1128.14     85.89 o 
 -11   3   4      230.75      177.62     48.23 o 
 -10   3   4       23.59       -3.36     35.46 o 
  -9   3   4     1978.03     1998.94     68.96 o 
  -8   3   4     4785.64     4667.50    110.39 o 
  -7   3   4      815.70      764.59     68.51 o 
  -6   3   4     5421.16     5347.92     85.27 o 
  -5   3   4     3520.63     3320.07     59.55 o 
  -4   3   4     1191.54     1247.63     32.91 o 
  -3   3   4    12336.12    12388.82    153.66 o 
  -2   3   4    18564.97    18207.15    213.30 o 
  -1   3   4     1735.67     1949.75     38.99 o 
   0   3   4    26894.31    25818.40    292.66 o 
   1   3   4    20615.20    20717.24    276.53 o 
   2   3   4      434.00      400.94     17.85 o 
   3   3   4     9186.93     8968.80    115.74 o 
   4   3   4    19206.61    20429.48    242.05 o 
   5   3   4        0.65        6.71     14.70 o 
   6   3   4    15933.83    16164.97    202.66 o 
   7   3   4     3957.19     3950.71     74.17 o 
   8   3   4      506.30      466.93     37.99 o 
   9   3   4     2760.82     2776.53    102.54 o 
  10   3   4     2758.13     2872.56    132.92 o 
  11   3   4       39.96       23.57     36.31 o 
  12   3   4     1236.51     1143.77     81.65 o 
  13   3   4      480.02      384.06     62.08 o 
  14   3   4       94.81       11.70     71.62 o 
 -13   4   4     1040.22     1010.18    116.43 o 
 -12   4   4      180.53      184.18     52.57 o 
 -11   4   4      168.25      174.12     47.56 o 
 -10   4   4     1497.41     1630.20     86.75 o 
  -9   4   4     3215.11     3197.99     88.03 o 
  -8   4   4        7.49      -23.74     23.74 o 
  -7   4   4     8680.02     8435.42    148.46 o 
  -6   4   4     3420.79     3284.17     62.29 o 
  -5   4   4     1055.06     1050.79     32.75 o 
  -4   4   4    17632.93    18088.01    218.44 o 
  -3   4   4     9240.41     9237.74    142.01 o 
  -2   4   4      322.69      336.21     19.22 o 
  -1   4   4    18605.32    18349.31    214.62 o 
   0   4   4     6538.38     6353.26     85.42 o 
   1   4   4       29.49       36.06      9.10 o 
   2   4   4     9236.49     9438.09    119.83 o 
   3   4   4    10914.80    10571.72    134.24 o 
   4   4   4      670.47      778.17     27.44 o 
   5   4   4    13439.99    13664.18    173.82 o 
   6   4   4     6050.43     6129.30     99.26 o 
   7   4   4       25.25       35.26     14.84 o 
   8   4   4     2405.09     2358.94     69.99 o 
   9   4   4     1033.70     1052.38     53.10 o 
  10   4   4      122.90       62.42     28.59 o 
  11   4   4     1383.34     1357.63     80.87 o 
  12   4   4     1685.47     1578.17     92.25 o 
  13   4   4       41.36      120.87     51.46 o 
  14   4   4      655.57      548.95    104.46 o 
 -13   5   4      610.39      456.19     91.06 o 
 -12   5   4      128.73       79.10     61.18 o 
 -11   5   4     1810.99     1992.69    101.66 o 
 -10   5   4     1038.45     1103.33     59.55 o 
  -9   5   4       20.54       12.88     25.38 o 
  -8   5   4     3643.92     3627.40     90.86 o 
  -7   5   4     5519.38     5205.87    148.79 o 
  -6   5   4      611.17      647.61     30.78 o 
  -5   5   4     6182.46     6092.12     92.61 o 
  -4   5   4     1272.54     1185.45     41.01 o 
  -3   5   4     2101.79     2196.83     44.11 o 
  -2   5   4     9998.16    10231.69    130.88 o 
  -1   5   4     8563.11     8169.24    116.18 o 
   0   5   4      693.24      729.47     23.21 o 
   1   5   4     8871.24     8680.75    167.61 o 
   2   5   4     6931.87     7146.52     96.82 o 
   3   5   4      643.76      691.96     25.12 o 
   4   5   4     3034.35     2696.90     51.76 o 
   5   5   4     6544.53     6817.07    101.01 o 
   6   5   4      791.92      777.15     32.60 o 
   7   5   4     8937.15     9063.62    132.17 o 
   8   5   4     1761.05     1774.42     61.68 o 
   9   5   4      627.65      665.19     46.00 o 
  10   5   4     1861.34     1925.30     88.58 o 
  11   5   4     1784.28     1681.32    119.13 o 
  12   5   4        2.97        4.79     40.11 o 
  13   5   4     1381.83     1471.76     97.03 o 
  14   5   4      544.76      570.82    107.61 o 
 -13   6   4       18.46       68.56     71.89 o 
 -12   6   4     1186.49     1220.43     91.34 o 
 -11   6   4      397.53      394.46    129.21 o 
 -10   6   4      101.60       85.43     32.65 o 
  -9   6   4     1228.89     1222.75     60.49 o 
  -8   6   4      918.44      993.66     51.91 o 
  -7   6   4      312.12      296.44     46.99 o 
  -6   6   4     4157.88     4033.11     89.63 o 
  -5   6   4     2142.41     1905.08     74.25 o 
  -4   6   4     1232.40     1167.94     34.18 o 
  -3   6   4     9555.84     9397.67    131.80 o 
  -2   6   4     1695.68     1574.16     57.76 o 
  -1   6   4      804.32      731.65     28.04 o 
   0   6   4    21569.80    21294.85    249.61 o 
   1   6   4     7420.75     7477.89    101.86 o 
   2   6   4     2803.69     2749.61     49.42 o 
   3   6   4     9904.24     9422.61    125.07 o 
   4   6   4     6106.67     6145.91    106.06 o 
   5   6   4     1173.13     1242.48     37.86 o 
   6   6   4    14919.43    15065.31    233.85 o 
   7   6   4     3449.58     3544.86     72.75 o 
   8   6   4      265.13      254.17     30.76 o 
   9   6   4     3638.35     3626.79    142.41 o 
  10   6   4     1709.68     1653.99     83.77 o 
  11   6   4       76.06      119.47     42.34 o 
  12   6   4     1770.15     1844.06     98.08 o 
  13   6   4      938.34      968.05     84.84 o 
 -12   7   4       23.88      134.79     88.09 o 
 -11   7   4      578.42      606.76     71.11 o 
 -10   7   4     1289.50     1329.66     66.68 o 
  -9   7   4       52.62       25.48     28.95 o 
  -8   7   4     1050.03     1131.60     55.52 o 
  -7   7   4     3951.55     4036.50     96.10 o 
  -6   7   4      567.11      570.18     39.36 o 
  -5   7   4     2541.67     2565.26     61.75 o 
  -4   7   4     3871.88     3495.55     63.96 o 
  -3   7   4     2502.95     2490.36     49.93 o 
  -2   7   4     2034.82     1939.03     62.93 o 
  -1   7   4    14079.41    13820.47    171.34 o 
   0   7   4     9038.87     8552.69    140.74 o 
   1   7   4     4707.50     4703.95     75.70 o 
   2   7   4    12103.78    11633.44    149.11 o 
   3   7   4     2102.95     2046.51     43.90 o 
   4   7   4      389.95      364.58     23.29 o 
   5   7   4     4816.26     4783.47     80.81 o 
   6   7   4     4015.90     4268.09     78.01 o 
   7   7   4       33.12       47.51     18.27 o 
   8   7   4     4525.81     4733.11    135.47 o 
   9   7   4     1221.71     1275.48     57.02 o 
  10   7   4        9.27       29.30     55.47 o 
  11   7   4      880.78      897.02     95.83 o 
  12   7   4      227.27      235.47     53.18 o 
  13   7   4      192.64      224.79     75.45 o 
 -11   8   4     1488.66     1558.07    117.11 o 
 -10   8   4       49.99      122.25     53.00 o 
  -9   8   4      646.06      647.58     86.83 o 
  -8   8   4      805.32      849.76     86.69 o 
  -7   8   4     1308.19     1293.85     76.04 o 
  -6   8   4     1685.26     1606.89     78.34 o 
  -5   8   4     9303.55     9264.22    164.62 o 
  -4   8   4     1678.18     1673.06     55.58 o 
  -3   8   4     1293.52     1123.88     47.39 o 
  -2   8   4    10049.12     9883.13    161.75 o 
  -1   8   4     5409.42     5264.64    101.44 o 
   0   8   4      681.72      748.15     36.98 o 
   1   8   4    11893.30    11701.74    234.69 o 
   2   8   4      709.93      628.91     35.36 o 
   3   8   4      754.84      779.40     29.05 o 
   4   8   4     2429.42     2434.23     52.65 o 
   5   8   4     1434.18     1424.67     42.56 o 
   6   8   4      126.14      123.73     26.52 o 
   7   8   4     4176.56     4290.19     82.50 o 
   8   8   4     1459.26     1428.24     57.37 o 
   9   8   4      500.21      458.62     40.00 o 
  10   8   4      914.79      971.52    119.18 o 
  11   8   4      353.96      246.75     50.64 o 
  12   8   4      131.11      194.20     57.86 o 
  13   8   4     1036.82     1269.94     96.18 o 
 -11   9   4      231.16      183.54     56.93 o 
 -10   9   4      514.12      427.94     63.94 o 
  -9   9   4     1474.65     1612.25     94.64 o 
  -8   9   4      754.24      810.29     71.65 o 
  -7   9   4      690.96      609.47    112.56 o 
  -6   9   4     7073.51     6738.98    175.84 o 
  -5   9   4     2116.91     1867.86     85.29 o 
  -4   9   4     1139.57     1087.67     48.26 o 
  -3   9   4     4672.53     4593.11     97.51 o 
  -2   9   4      729.23      777.93     41.58 o 
  -1   9   4      493.19      519.20     36.29 o 
   0   9   4     3565.66     3463.04     86.93 o 
   1   9   4     1822.60     1667.64     54.38 o 
   2   9   4     3141.10     2892.45     72.48 o 
   3   9   4     2429.39     2373.73     65.95 o 
   4   9   4      363.77      378.89     32.88 o 
   5   9   4      145.90      123.06     37.93 o 
   6   9   4     6567.58     6240.04    135.52 o 
   7   9   4      622.30      794.47     46.80 o 
   8   9   4     1370.62     1472.39     76.36 o 
   9   9   4     2490.93     2359.43     97.34 o 
  10   9   4      327.42      288.83     75.22 o 
  11   9   4      239.80      160.25     72.16 o 
  12   9   4      976.05     1103.57    134.52 o 
 -11  10   4      177.11      304.12     83.05 o 
 -10  10   4     1091.46     1106.07    200.69 o 
  -9  10   4       21.02       32.87     44.47 o 
  -8  10   4      313.24      268.89     84.40 o 
  -7  10   4     1670.21     1558.60     88.63 o 
  -6  10   4      114.87      142.51     42.96 o 
  -5  10   4     2894.61     2884.20    109.24 o 
  -4  10   4     2916.00     2738.86     76.28 o 
  -3  10   4      119.76      118.93     25.26 o 
  -2  10   4     2383.72     2249.21     67.50 o 
  -1  10   4     2822.53     2568.82     92.14 o 
   0  10   4      472.33      400.77     35.90 o 
   1  10   4     5104.14     4844.55    110.43 o 
   2  10   4    12984.03    12416.19    282.84 o 
   3  10   4      229.72      199.99     27.04 o 
   4  10   4     2508.59     2516.32     72.19 o 
   5  10   4     5198.25     5066.52    153.74 o 
   6  10   4      573.23      592.92     77.25 o 
   7  10   4     1292.94     1433.31     77.36 o 
   8  10   4     4333.13     4515.97    137.47 o 
   9  10   4      267.81      243.34     45.01 o 
  10  10   4      632.49      553.63     93.94 o 
  12  10   4      235.46      241.77     88.90 o 
 -10  11   4        0.48        6.70     51.82 o 
  -9  11   4     1927.62     1940.47    110.49 o 
  -8  11   4      829.09      805.54     79.69 o 
  -7  11   4       22.70        4.72     38.76 o 
  -6  11   4     2451.85     2355.95    176.04 o 
  -5  11   4     3995.52     3952.42    133.15 o 
  -4  11   4       38.97       -0.66     23.79 o 
  -3  11   4     1499.26     1509.70     60.00 o 
  -2  11   4     4134.41     3887.56    107.33 o 
  -1  11   4      392.95      372.52     35.99 o 
   0  11   4     3212.52     3050.43     90.11 o 
   1  11   4     4127.03     3881.59    119.36 o 
   2  11   4     1435.12     1432.90     57.44 o 
   3  11   4     3411.46     3219.18    132.60 o 
   4  11   4     2481.26     2544.94     75.94 o 
   5  11   4      456.62      441.56     38.73 o 
   6  11   4      938.04      918.32     52.30 o 
   7  11   4     2424.60     2379.44     99.72 o 
   8  11   4      308.67      262.30     48.40 o 
   9  11   4     1157.69     1061.55     78.41 o 
  10  11   4      807.08      874.07     75.83 o 
  11  11   4      181.07      221.79     83.32 o 
  12  11   4      325.61      298.45     96.73 o 
  -9  12   4      545.13      442.92     72.01 o 
  -8  12   4        0.28       12.54     47.17 o 
  -7  12   4      992.80     1009.58     84.16 o 
  -6  12   4     2169.96     2238.76    108.63 o 
  -5  12   4      504.39      424.99     58.48 o 
  -4  12   4     2437.39     2270.87    103.25 o 
  -3  12   4     2162.66     2210.14     78.55 o 
  -2  12   4      223.53      246.02     32.84 o 
  -1  12   4      453.93      458.61     42.54 o 
   0  12   4     3019.80     2962.20    128.59 o 
   1  12   4      651.64      559.91     43.92 o 
   2  12   4     3425.08     3375.84     90.03 o 
   3  12   4     6306.83     6332.39    131.35 o 
   4  12   4      389.86      342.66     37.00 o 
   5  12   4      662.76      714.62     49.39 o 
   6  12   4     1042.95     1152.20     77.68 o 
   7  12   4      148.29       76.00     91.69 o 
   8  12   4      718.30      768.36     95.11 o 
   9  12   4     1008.08      983.15    104.91 o 
  10  12   4       21.24      -17.14     41.08 o 
  11  12   4      358.05      277.13     91.24 o 
  -8  13   4      586.15      515.62     72.16 o 
  -7  13   4     1021.02     1121.15    125.02 o 
  -6  13   4      413.73      334.62     59.74 o 
  -5  13   4     1016.41      916.79     80.49 o 
  -4  13   4     2411.73     2215.64    106.04 o 
  -3  13   4        9.30        5.92     27.59 o 
  -2  13   4     1438.85     1586.69     73.58 o 
  -1  13   4     1014.83     1099.25    102.44 o 
   0  13   4       34.35       57.33     44.29 o 
   1  13   4     2274.19     2226.19     98.81 o 
   2  13   4     3076.37     2969.87    130.26 o 
   3  13   4       12.62       -0.30     26.68 o 
   4  13   4     1329.75     1362.30     80.60 o 
   5  13   4      312.95      435.17     43.75 o 
   6  13   4      372.89      327.98     81.65 o 
   7  13   4     1444.68     1460.78     90.56 o 
   8  13   4     1607.47     1684.44    307.45 o 
   9  13   4        5.26      -17.79     42.69 o 
  10  13   4     1062.62     1245.33    165.42 o 
  -7  14   4       46.51      -19.27     50.02 o 
  -6  14   4      444.94      399.78     69.51 o 
  -5  14   4      753.17      831.96     81.93 o 
  -4  14   4      126.79       88.35     49.88 o 
  -3  14   4     2750.25     2645.14     88.80 o 
  -2  14   4      530.34      499.28     74.99 o 
  -1  14   4      554.66      502.73     50.31 o 
   0  14   4     1197.54     1174.65    141.96 o 
   1  14   4     1505.23     1419.81     66.81 o 
   2  14   4       11.66       -0.13     28.13 o 
   3  14   4     3253.03     3284.85     97.17 o 
   4  14   4     2005.77     2032.09     77.81 o 
   5  14   4      235.14      223.13     52.48 o 
   6  14   4     1028.38     1139.10     85.98 o 
   7  14   4     1721.75     1829.12    163.49 o 
   8  14   4      196.99      216.51     57.51 o 
   9  14   4     1540.89     1721.78    107.09 o 
  10  14   4      746.29      605.19    114.99 o 
  -6  15   4      192.44      192.37     77.65 o 
  -5  15   4       73.38       -0.43     49.00 o 
  -4  15   4     1509.55     1466.24     99.70 o 
  -3  15   4     1865.89     1748.15    103.10 o 
  -2  15   4      451.18      436.52     50.06 o 
  -1  15   4     2832.20     2730.10    190.98 o 
   0  15   4      623.98      574.53     52.35 o 
   1  15   4       14.92       -3.56     44.59 o 
   2  15   4     1398.07     1416.55     88.36 o 
   3  15   4     2139.43     2312.54     85.90 o 
   4  15   4        8.68       55.30     45.90 o 
   5  15   4     1697.49     1769.40    117.60 o 
   6  15   4      376.90      398.47     65.68 o 
   7  15   4       27.05       36.96    103.43 o 
   8  15   4     1022.48      983.17     88.98 o 
   9  15   4      588.45      470.85    111.57 o 
  -5  16   4     1481.54     1612.24    135.96 o 
  -4  16   4     1274.12     1298.62    341.10 o 
  -3  16   4        8.72       51.12     50.93 o 
  -2  16   4     2015.47     1880.98     83.71 o 
  -1  16   4      802.16      647.80     58.90 o 
   0  16   4        4.43      -10.11     33.78 o 
   1  16   4      875.73      755.53     78.09 o 
   2  16   4      890.01      856.30     63.45 o 
   3  16   4       18.33      -14.88     56.96 o 
   4  16   4     1122.26     1121.80    109.23 o 
   5  16   4      626.95      529.25     98.66 o 
   6  16   4       29.17       49.29     54.76 o 
   7  16   4      508.23      569.92    120.66 o 
  -3  17   4      565.88      563.88     99.33 o 
  -2  17   4      659.99      623.28     79.77 o 
  -1  17   4      352.64      381.40     52.35 o 
   0  17   4     1151.73     1170.98    101.42 o 
   1  17   4       44.11       40.96     40.68 o 
   2  17   4      117.42      119.19     42.98 o 
   3  17   4     1217.46     1312.87    135.51 o 
   4  17   4      475.07      358.75     70.65 o 
   5  17   4      393.85      365.94    113.28 o 
   6  17   4      949.59      707.67    135.69 o 
  -1  18   4      594.10      733.23    110.22 o 
   0  18   4      229.23      213.88     56.42 o 
   1  18   4      430.46      343.94     53.95 o 
   2  18   4      813.70      567.58    125.88 o 
  -2 -17   5     1112.72     1055.61    128.13 o 
  -1 -17   5       11.22      -21.86     68.02 o 
   0 -17   5      431.26      312.13     86.29 o 
  -4 -16   5      961.22     1125.40     95.94 o 
  -3 -16   5     1135.01     1131.59     94.92 o 
  -2 -16   5       49.75       11.85    107.07 o 
  -1 -16   5      433.42      408.25     64.95 o 
   0 -16   5      879.62      692.47     96.32 o 
   1 -16   5      129.27      -56.96     69.01 o 
   2 -16   5      144.95      185.89     88.72 o 
   3 -16   5      990.65      909.67    138.12 o 
   4 -16   5        4.31      105.92     57.98 o 
  -6 -15   5        5.08       43.48     53.23 o 
  -5 -15   5      465.80      403.67     67.28 o 
  -4 -15   5      938.16      940.53     86.80 o 
  -3 -15   5       60.22       50.11     47.89 o 
  -2 -15   5     1354.55     1166.99     89.20 o 
  -1 -15   5      800.62      909.33    120.39 o 
   0 -15   5        7.75       14.85     43.74 o 
   1 -15   5      820.57      828.37     78.04 o 
   2 -15   5     1079.20     1187.07    131.46 o 
   3 -15   5        0.91      -16.85     45.04 o 
   4 -15   5     2154.60     2396.16    119.20 o 
   5 -15   5     1335.80     1283.68     98.49 o 
   6 -15   5       15.36       30.41     84.22 o 
  -7 -14   5      287.20      252.40     60.44 o 
  -6 -14   5      851.21      939.17     87.88 o 
  -5 -14   5      480.48      505.47     66.49 o 
  -4 -14   5        5.91      -16.73     41.89 o 
  -3 -14   5     2364.23     2407.15    112.58 o 
  -2 -14   5     1158.51     1241.75     84.82 o 
  -1 -14   5       18.43      -38.77     38.77 o 
   0 -14   5     1558.82     1506.65     89.40 o 
   1 -14   5     1330.56     1372.80     85.77 o 
   2 -14   5       31.16        3.19     73.87 o 
   3 -14   5     2302.36     2274.53    107.77 o 
   4 -14   5     1922.43     2006.63    105.86 o 
   5 -14   5        3.36       36.90     48.68 o 
   6 -14   5     1316.38     1575.24    160.47 o 
   7 -14   5      716.00      802.33     89.14 o 
  -9 -13   5      337.79      463.47     96.91 o 
  -8 -13   5      289.94      309.65     63.43 o 
  -7 -13   5     1915.35     1852.52    106.08 o 
  -6 -13   5     1117.29      954.64     82.55 o 
  -5 -13   5       60.82       50.89     44.38 o 
  -4 -13   5     1366.94     1291.68    219.45 o 
  -3 -13   5     3685.07     3733.43    133.01 o 
  -2 -13   5      265.40      205.06     47.25 o 
  -1 -13   5     3581.58     3739.09    129.42 o 
   0 -13   5     2370.21     2299.81    101.10 o 
   1 -13   5        1.54      -25.80     29.76 o 
   2 -13   5     1469.45     1394.62     65.43 o 
   3 -13   5     3085.93     3295.35    122.20 o 
   4 -13   5       10.57       19.93     42.21 o 
   5 -13   5     1825.30     1873.11    101.87 o 
   6 -13   5     1291.54     1310.16     93.97 o 
   7 -13   5       66.18       29.56     95.24 o 
   8 -13   5      222.99      203.80     96.37 o 
 -10 -12   5      538.07      463.11     95.56 o 
  -9 -12   5       96.10      146.81     54.64 o 
  -8 -12   5     1726.04     1699.00    102.29 o 
  -7 -12   5     1857.36     1760.53    108.56 o 
  -6 -12   5       20.19       17.17     41.26 o 
  -5 -12   5     1825.90     1677.56     93.16 o 
  -4 -12   5     1657.13     1693.59     90.00 o 
  -3 -12   5        6.60       10.45     34.51 o 
  -2 -12   5     2099.45     2132.32     94.78 o 
  -1 -12   5     1388.94     1531.66     96.28 o 
   0 -12   5      655.16      722.60     64.05 o 
   1 -12   5     1647.79     1729.85     66.77 o 
   2 -12   5     1372.76     1297.60     60.67 o 
   3 -12   5       12.63       39.33     36.77 o 
   4 -12   5     1847.93     1951.28    100.28 o 
   5 -12   5     1335.38     1471.57    110.18 o 
   6 -12   5      487.91      541.86     97.72 o 
   7 -12   5      712.91      783.32     80.46 o 
   8 -12   5      410.78      226.34     91.24 o 
   9 -12   5       31.77      -70.81     70.81 o 
 -11 -11   5      244.13      283.52     82.69 o 
 -10 -11   5      168.15      150.22     54.50 o 
  -9 -11   5     1043.95     1116.20     89.30 o 
  -8 -11   5      684.90      847.21     77.14 o 
  -7 -11   5      301.76      302.50     53.11 o 
  -6 -11   5     1423.44     1513.04    194.85 o 
  -5 -11   5      753.68      749.13     66.98 o 
  -4 -11   5       15.01       -3.42     31.75 o 
  -3 -11   5     2388.33     2370.64     97.51 o 
  -2 -11   5     1813.41     1747.28     84.21 o 
  -1 -11   5     1838.16     1951.95     86.90 o 
   0 -11   5     5561.66     5513.55    115.21 o 
   1 -11   5     1949.02     2065.30     68.45 o 
   2 -11   5       37.24       37.41     25.01 o 
   3 -11   5     2060.66     2203.14     91.73 o 
   4 -11   5      820.54      707.25     65.96 o 
   5 -11   5       87.35       63.15     39.79 o 
   6 -11   5     3924.27     4149.56    139.80 o 
   7 -11   5      917.62      985.62    124.35 o 
   8 -11   5      112.53      134.06     51.73 o 
   9 -11   5     1771.45     1985.36    110.90 o 
  10 -11   5      919.56     1021.87    137.49 o 
 -11 -10   5      170.72      196.96     72.25 o 
 -10 -10   5      582.03      597.96     75.83 o 
  -9 -10   5      573.07      518.63     50.24 o 
  -8 -10   5      461.45      476.99     63.22 o 
  -7 -10   5     2295.37     2264.00     79.38 o 
  -6 -10   5      419.20      408.26     40.14 o 
  -5 -10   5      468.50      419.16     40.25 o 
  -4 -10   5     2975.21     2947.72    109.60 o 
  -3 -10   5     1329.33     1370.18     55.88 o 
  -2 -10   5      716.64      692.81     55.90 o 
  -1 -10   5     8724.57     8776.50    197.24 o 
   0 -10   5      938.63      931.19     40.42 o 
   1 -10   5     1779.56     1876.75     62.83 o 
   2 -10   5     2741.15     2937.82     78.47 o 
   3 -10   5     1535.87     1679.18     63.61 o 
   4 -10   5      376.70      478.10     80.62 o 
   5 -10   5     5778.45     5813.90    159.34 o 
   6 -10   5     2049.27     1983.28     95.18 o 
   7 -10   5      244.67      270.89     51.82 o 
   8 -10   5     2244.70     2278.26    108.22 o 
   9 -10   5     1405.35     1529.32    109.37 o 
  10 -10   5       38.04       96.02     51.51 o 
 -12  -9   5      512.26      356.31     88.45 o 
 -11  -9   5      888.39      905.41     84.40 o 
 -10  -9   5      117.61       59.83     36.22 o 
  -9  -9   5      518.53      577.56     51.57 o 
  -8  -9   5     2791.90     2899.60     91.22 o 
  -7  -9   5      849.72      874.06     53.26 o 
  -6  -9   5     1821.96     1855.98     67.15 o 
  -5  -9   5     4915.01     4864.13    109.42 o 
  -4  -9   5      337.52      335.89     32.79 o 
  -3  -9   5      573.65      583.47     40.95 o 
  -2  -9   5     6269.02     6333.47    137.37 o 
  -1  -9   5     4481.01     4476.76     96.84 o 
   0  -9   5     3612.48     3574.89     89.42 o 
   1  -9   5     7177.80     7076.74    128.69 o 
   2  -9   5     3465.05     3522.47     73.26 o 
   3  -9   5       34.40       18.74     19.45 o 
   4  -9   5     1584.65     1590.49     79.84 o 
   5  -9   5     3131.30     3137.90     87.93 o 
   6  -9   5     1918.22     1821.85     70.15 o 
   7  -9   5     1883.56     2004.99     82.76 o 
   8  -9   5      415.25      436.46     45.87 o 
   9  -9   5      103.45      150.63     50.41 o 
  10  -9   5      575.55      623.59     81.02 o 
  11  -9   5      354.90      475.71    101.58 o 
 -12  -8   5     1497.03     1571.27    134.34 o 
 -11  -8   5      278.96      210.40     54.27 o 
 -10  -8   5      111.26       88.97     36.40 o 
  -9  -8   5     1028.19     1116.59     61.89 o 
  -8  -8   5     1394.74     1389.23     63.49 o 
  -7  -8   5     1625.54     1635.35     69.35 o 
  -6  -8   5     4856.11     4817.28    109.64 o 
  -5  -8   5       55.19       63.42     23.61 o 
  -4  -8   5      739.99      785.01     43.47 o 
  -3  -8   5     2785.95     2802.29    100.18 o 
  -2  -8   5     1008.36     1024.02     45.48 o 
  -1  -8   5      935.92      930.58     38.17 o 
   0  -8   5     6280.70     6105.59    124.37 o 
   1  -8   5     1117.79     1083.17     39.56 o 
   2  -8   5     1746.39     1683.62     48.47 o 
   3  -8   5     1896.02     1856.84     59.76 o 
   4  -8   5       61.36       22.66     21.91 o 
   5  -8   5     1446.08     1367.81     57.12 o 
   6  -8   5     5333.49     5416.46    119.05 o 
   7  -8   5      325.30      310.56     38.43 o 
   8  -8   5      929.78      917.83     57.43 o 
   9  -8   5     1633.95     1563.61     73.19 o 
  10  -8   5      471.79      474.65     50.11 o 
  11  -8   5       80.36      138.24     42.70 o 
  12  -8   5     1340.17     1373.94    100.11 o 
 -12  -7   5      244.93      327.38     61.31 o 
 -11  -7   5      898.76     1126.09    128.49 o 
 -10  -7   5     1593.35     1609.43     72.85 o 
  -9  -7   5       11.34       19.32     31.48 o 
  -8  -7   5      686.36      735.95     49.86 o 
  -7  -7   5     3518.70     3394.82     89.94 o 
  -6  -7   5     1194.33     1131.18     52.62 o 
  -5  -7   5     3301.28     3103.31     79.82 o 
  -4  -7   5     2339.72     2282.74     86.38 o 
  -3  -7   5      325.55      366.56     30.97 o 
  -2  -7   5      892.92      935.58     51.40 o 
  -1  -7   5     5416.14     5376.86     85.66 o 
   0  -7   5     1350.31     1348.94     40.99 o 
   1  -7   5     4294.67     4245.55     75.38 o 
   2  -7   5     7702.05     7780.71    124.52 o 
   3  -7   5       55.74       70.57     18.19 o 
   4  -7   5     1456.60     1476.73     43.71 o 
   5  -7   5     7709.93     7726.93    142.64 o 
   6  -7   5     1868.51     1885.89     65.81 o 
   7  -7   5     2672.03     2795.24     83.40 o 
   8  -7   5     4979.67     4958.39    118.91 o 
   9  -7   5      285.47      262.13     39.36 o 
  10  -7   5      298.90      311.69     43.75 o 
  11  -7   5     1392.20     1476.95     76.44 o 
  12  -7   5      248.68      168.22     46.18 o 
 -12  -6   5      718.95      801.25     80.76 o 
 -11  -6   5     1115.87     1034.06     81.85 o 
 -10  -6   5      252.06      114.93     43.82 o 
  -9  -6   5      579.75      572.66     57.76 o 
  -8  -6   5      717.27      751.45     63.74 o 
  -7  -6   5      183.72      149.31     32.95 o 
  -6  -6   5     3247.93     3345.63     84.56 o 
  -5  -6   5     8567.39     8149.43    145.70 o 
  -4  -6   5       95.26       71.21     19.78 o 
  -3  -6   5     4408.11     4366.08     90.00 o 
  -2  -6   5     9150.85     9256.09    124.83 o 
  -1  -6   5      410.67      412.09     24.51 o 
   0  -6   5     9013.12     8628.25    164.90 o 
   1  -6   5    18376.48    18950.67    290.73 o 
   2  -6   5      723.77      719.54     32.55 o 
   3  -6   5    10759.29    10794.92    146.11 o 
   4  -6   5    11665.92    11710.29    157.37 o 
   5  -6   5      391.29      339.49     30.49 o 
   6  -6   5     2070.87     2032.27     66.00 o 
   7  -6   5     5469.94     5485.66    123.28 o 
   8  -6   5      663.03      592.03     55.39 o 
   9  -6   5     1264.24     1292.75     63.34 o 
  10  -6   5     1487.50     1382.15    121.14 o 
  11  -6   5      307.89      261.75     43.57 o 
  12  -6   5      377.42      417.58     52.72 o 
 -12  -5   5     1130.49     1105.04     87.22 o 
 -11  -5   5       99.02      132.98     47.58 o 
 -10  -5   5     1157.95     1207.91    136.32 o 
  -9  -5   5     1247.78     1277.77     80.65 o 
  -8  -5   5      466.99      432.92     41.06 o 
  -7  -5   5     3638.22     3501.06     88.50 o 
  -6  -5   5    12288.25    12063.52    210.73 o 
  -5  -5   5        2.84       -0.79     17.52 o 
  -4  -5   5     3493.89     3391.86     77.34 o 
  -3  -5   5     7169.16     6851.96    120.46 o 
  -2  -5   5     1211.27     1271.30     32.25 o 
  -1  -5   5     5039.01     5028.32     77.27 o 
   0  -5   5     9580.10     9057.57    122.09 o 
   1  -5   5      251.40      210.76     17.99 o 
   2  -5   5     6596.44     6089.12     91.27 o 
   3  -5   5     6148.08     6309.82     94.47 o 
   4  -5   5       12.21       15.58     15.05 o 
   5  -5   5      432.09      455.97     34.77 o 
   6  -5   5     4423.24     4564.46    105.27 o 
   7  -5   5      561.20      491.23     40.86 o 
   8  -5   5     2066.03     2007.64     69.69 o 
   9  -5   5     1443.98     1485.81     66.06 o 
  10  -5   5       92.73       30.79     31.00 o 
  11  -5   5      287.47      285.27     69.42 o 
  12  -5   5      668.47      610.60     57.57 o 
  13  -5   5        5.06       41.66     75.85 o 
 -13  -4   5      636.71      753.29    110.13 o 
 -12  -4   5       29.45      -17.63     58.53 o 
 -11  -4   5      744.83      723.65     72.90 o 
 -10  -4   5      769.26      759.53     67.84 o 
  -9  -4   5      402.69      403.23     39.03 o 
  -8  -4   5     1455.24     1548.35     81.79 o 
  -7  -4   5     3216.27     3301.96     84.56 o 
  -6  -4   5      550.80      542.53     38.41 o 
  -5  -4   5     3317.35     3293.64    105.78 o 
  -4  -4   5     6549.62     6034.79    110.43 o 
  -3  -4   5       43.78       31.41     14.68 o 
  -2  -4   5     2200.92     2110.48     41.22 o 
  -1  -4   5     5193.26     5006.95     75.10 o 
   0  -4   5       24.80        9.52     10.20 o 
   1  -4   5     9689.21     9680.94    127.68 o 
   2  -4   5    11307.90    11587.42    148.68 o 
   3  -4   5      153.70      229.54     19.15 o 
   4  -4   5     3052.99     2989.88     57.81 o 
   5  -4   5     6957.51     7130.16    130.75 o 
   6  -4   5        2.48       17.25     18.69 o 
   7  -4   5     2666.76     2676.14     75.29 o 
   8  -4   5     4107.68     4133.34    100.29 o 
   9  -4   5       49.03       41.83     27.08 o 
  10  -4   5     1199.04     1263.11     62.60 o 
  11  -4   5     1487.22     1433.21    115.15 o 
  12  -4   5      102.12      100.77     40.39 o 
  13  -4   5      907.01      996.45     73.56 o 
 -13  -3   5       24.50       13.62     48.51 o 
 -12  -3   5      917.20      817.31     79.54 o 
 -11  -3   5      760.53      746.64     70.35 o 
 -10  -3   5        2.80        0.25     35.08 o 
  -9  -3   5     1552.85     1614.38     65.06 o 
  -8  -3   5     1526.43     1589.78     60.94 o 
  -7  -3   5      106.55       82.52     24.11 o 
  -6  -3   5     3571.81     3612.39     83.77 o 
  -5  -3   5     9983.36     9992.30    163.42 o 
  -4  -3   5     1500.74     1461.97     57.57 o 
  -3  -3   5    12433.71    12511.27    187.89 o 
  -2  -3   5      359.14      347.61     19.46 o 
  -1  -3   5        2.22        1.98      9.75 o 
   0  -3   5    11676.50    11621.68    145.91 o 
   1  -3   5     8656.90     8896.48    117.39 o 
   2  -3   5        4.76       -4.11      9.69 o 
   3  -3   5     7069.27     6790.79    124.07 o 
   4  -3   5     4645.83     4653.77     74.81 o 
   5  -3   5       30.37       57.50     17.35 o 
   6  -3   5     5773.99     5828.39    112.33 o 
   7  -3   5     6219.46     6351.31    124.09 o 
   8  -3   5        8.15       -0.56     37.64 o 
   9  -3   5     4894.90     4959.90    115.97 o 
  10  -3   5     1924.01     1822.77     72.41 o 
  11  -3   5       91.62       54.02     34.78 o 
  12  -3   5      529.52      581.48     56.45 o 
  13  -3   5     1937.70     2114.25     95.47 o 
 -13  -2   5      270.31      235.07     78.96 o 
 -12  -2   5      383.78      454.45     63.98 o 
 -11  -2   5      103.67       70.89     44.28 o 
 -10  -2   5     3081.74     2918.92    140.68 o 
  -9  -2   5      616.25      576.71     57.82 o 
  -8  -2   5     1632.45     1594.57     60.87 o 
  -7  -2   5     3888.21     3932.73     91.63 o 
  -6  -2   5     1598.24     1489.70     51.52 o 
  -5  -2   5      732.64      667.61     41.35 o 
  -4  -2   5    17472.84    17380.28    251.04 o 
  -3  -2   5     8626.48     8418.88    111.60 o 
  -2  -2   5     9572.38     9813.57    124.50 o 
  -1  -2   5     8823.19     8440.46    110.46 o 
   0  -2   5     8462.73     8662.86    113.09 o 
   1  -2   5     1249.71     1238.94     30.78 o 
   2  -2   5    24413.78    24986.88    289.19 o 
   3  -2   5    24084.60    24444.63    284.76 o 
   4  -2   5     1092.42     1059.44     33.92 o 
   5  -2   5     6070.13     6111.11    103.51 o 
   6  -2   5     6263.90     6412.58    118.58 o 
   7  -2   5      123.40       96.01     23.83 o 
   8  -2   5     4654.35     4767.24    106.77 o 
   9  -2   5     3733.23     3618.69    119.07 o 
  10  -2   5      419.72      422.04     42.88 o 
  11  -2   5     1679.40     1933.69     99.97 o 
  12  -2   5      505.97      538.43     54.00 o 
  13  -2   5        0.27      -25.22     37.45 o 
 -13  -1   5      219.72      267.98     61.71 o 
 -12  -1   5      434.99      516.79     67.98 o 
 -11  -1   5     3144.32     3122.63    125.53 o 
 -10  -1   5     1361.53     1302.19     80.98 o 
  -9  -1   5     2350.43     2309.53    185.53 o 
  -8  -1   5     3168.90     3270.87     85.97 o 
  -7  -1   5      967.59      902.45     46.08 o 
  -6  -1   5      253.97      357.62     31.74 o 
  -5  -1   5     7221.21     7057.82    115.43 o 
  -4  -1   5     8130.98     7929.86    106.93 o 
  -3  -1   5     2492.74     2527.18     47.63 o 
  -2  -1   5    17131.58    17833.96    210.35 o 
  -1  -1   5      974.80     1119.08     28.61 o 
   0  -1   5     1785.53     1945.64     38.10 o 
   1  -1   5     5060.58     4982.07     71.45 o 
   2  -1   5    13749.73    14387.37    174.04 o 
   3  -1   5      439.07      463.69     21.74 o 
   4  -1   5     2018.50     1884.21     58.44 o 
   5  -1   5     1667.16     1585.09     37.14 o 
   6  -1   5        7.90       -1.66     14.87 o 
   7  -1   5     2912.72     2952.03     75.40 o 
   8  -1   5     2650.68     2665.14     83.60 o 
   9  -1   5      287.56      278.69     35.02 o 
  10  -1   5     1735.69     1609.25     67.49 o 
  11  -1   5      283.16      220.33     38.69 o 
  12  -1   5       94.04      111.72     38.17 o 
  13  -1   5      304.25      268.64     48.01 o 
 -13   0   5      329.43      355.47     90.70 o 
 -12   0   5     1113.27     1086.89     85.67 o 
 -11   0   5      890.79      919.17    164.39 o 
 -10   0   5      148.61      212.53     46.25 o 
  -9   0   5     4663.41     4618.62    140.11 o 
  -8   0   5      867.79      800.34     54.23 o 
  -7   0   5      641.49      718.71     42.23 o 
  -6   0   5     5678.94     5543.79     88.19 o 
  -5   0   5     4092.17     3939.91     66.93 o 
  -4   0   5      200.80      201.41     16.66 o 
  -3   0   5    14465.23    14354.34    175.33 o 
  -2   0   5     4506.49     4430.42     65.94 o 
  -1   0   5     2400.65     2417.74     42.84 o 
   0   0   5    13828.16    14459.43    203.56 o 
   1   0   5     6281.76     6344.06    147.97 o 
   2   0   5      401.28      410.25     17.52 o 
   3   0   5    15208.57    15585.01    187.26 o 
   4   0   5     5377.14     5437.64     79.27 o 
   5   0   5     5162.10     5258.28     79.54 o 
   6   0   5     7211.14     6980.52    101.13 o 
   7   0   5     1272.15     1319.17     50.38 o 
   8   0   5       16.70       -8.04     20.07 o 
   9   0   5     6815.47     6698.83    147.63 o 
  10   0   5     1202.55     1125.43     58.76 o 
  11   0   5     1237.86     1294.56     66.87 o 
  12   0   5     2675.27     2843.76    150.20 o 
  13   0   5      784.72      839.57     80.66 o 
 -13   1   5      597.69      556.99     73.16 o 
 -12   1   5      233.21      104.30     49.85 o 
 -11   1   5      130.88       26.58     42.50 o 
 -10   1   5     2551.30     2431.22    105.61 o 
  -9   1   5     1810.53     1844.57     87.18 o 
  -8   1   5      894.18      883.97     58.74 o 
  -7   1   5     2317.31     2345.12     61.74 o 
  -6   1   5      758.75      750.76     32.39 o 
  -5   1   5     1867.45     1818.16     53.10 o 
  -4   1   5    10017.78     9924.01    130.56 o 
  -3   1   5     2433.67     2377.95     57.01 o 
  -2   1   5     4139.49     3888.70     60.44 o 
  -1   1   5    27488.43    27290.82    396.48 o 
   0   1   5     4788.35     5080.53     86.58 o 
   1   1   5     4288.98     4636.00     81.56 o 
   2   1   5    28700.39    29775.69    337.65 o 
   3   1   5     2781.22     2626.28     45.82 o 
   4   1   5     6093.06     6066.63     86.51 o 
   5   1   5    13714.57    13546.47    170.36 o 
   6   1   5     1667.22     1728.88     41.62 o 
   7   1   5      215.76      202.51     25.29 o 
   8   1   5     8248.86     8250.83    150.43 o 
   9   1   5     1524.28     1421.06     59.94 o 
  10   1   5      112.93       73.69     29.47 o 
  11   1   5     3378.79     3234.88     98.06 o 
  12   1   5     1459.96     1367.78     72.31 o 
  13   1   5      108.98       98.89     50.20 o 
 -13   2   5       12.73       -9.56     63.57 o 
 -12   2   5      358.24      297.94     57.09 o 
 -11   2   5     1668.24     1739.59    109.68 o 
 -10   2   5      281.53      258.76     62.85 o 
  -9   2   5     1247.26     1150.84     72.54 o 
  -8   2   5     4906.29     4756.19    174.48 o 
  -7   2   5      169.16      156.48     24.75 o 
  -6   2   5     4818.14     5124.80     84.46 o 
  -5   2   5     7992.01     8000.16    113.28 o 
  -4   2   5     2135.93     2029.86     50.23 o 
  -3   2   5     2950.25     2991.69     60.26 o 
  -2   2   5    22759.62    22274.38    258.96 o 
  -1   2   5     1759.89     1823.91     37.87 o 
   0   2   5     9728.31     9574.98    197.74 o 
   1   2   5    14559.30    14709.03    203.58 o 
   2   2   5     3357.13     3246.17     57.27 o 
   3   2   5     4281.98     4196.47     63.98 o 
   4   2   5    15400.72    14971.73    183.77 o 
   5   2   5     3441.76     3334.66     86.24 o 
   6   2   5     2669.84     2577.72     52.96 o 
   7   2   5     3590.80     3539.38     66.68 o 
   8   2   5     3311.38     3229.47    110.64 o 
   9   2   5     1013.25     1106.66     54.41 o 
  10   2   5     4304.03     4475.30    147.27 o 
  11   2   5      850.47      792.67     57.11 o 
  12   2   5      585.67      568.80    158.45 o 
  13   2   5      948.74      848.83     80.07 o 
 -13   3   5      692.65      850.29    111.75 o 
 -12   3   5      649.62      668.38     87.59 o 
 -11   3   5       30.66        4.21     44.36 o 
 -10   3   5     1551.78     1506.37     85.20 o 
  -9   3   5     3964.22     4071.12    133.30 o 
  -8   3   5      185.57      149.36     26.82 o 
  -7   3   5     2488.59     2506.73     68.59 o 
  -6   3   5     5895.85     5819.02    118.16 o 
  -5   3   5     2443.60     2370.46     50.40 o 
  -4   3   5      865.93      834.93     29.38 o 
  -3   3   5    18020.89    17833.01    214.36 o 
  -2   3   5     3671.20     3425.17     56.65 o 
  -1   3   5     6827.47     6797.54    110.60 o 
   0   3   5    20872.52    20844.89    322.13 o 
   1   3   5     6154.97     6337.13     86.62 o 
   2   3   5       90.99       93.49     15.74 o 
   3   3   5     5920.77     5740.93     82.24 o 
   4   3   5     4959.50     4911.65     75.65 o 
   5   3   5     1534.16     1461.03     39.59 o 
   6   3   5     7947.01     8004.44    115.62 o 
   7   3   5       42.14       20.90     14.87 o 
   8   3   5      199.09      168.63     27.39 o 
   9   3   5     2557.69     2444.13     78.57 o 
  10   3   5      982.62     1004.36     56.19 o 
  11   3   5      709.55      741.95     56.21 o 
  12   3   5     1732.09     1789.21    102.53 o 
  13   3   5       90.64      106.80     70.81 o 
 -13   4   5      624.39      369.90     87.37 o 
 -12   4   5       47.34      -25.94     43.06 o 
 -11   4   5      809.33      657.80     69.83 o 
 -10   4   5     2430.21     2370.27    103.67 o 
  -9   4   5      659.00      621.91     52.87 o 
  -8   4   5     1599.35     1555.47     59.85 o 
  -7   4   5     7920.06     7525.50    138.39 o 
  -6   4   5      152.08      129.93     17.69 o 
  -5   4   5     2402.11     2404.31     51.60 o 
  -4   4   5     4414.11     4390.22     96.21 o 
  -3   4   5     4483.63     4361.45     70.03 o 
  -2   4   5     8221.31     8158.55    164.73 o 
  -1   4   5     5556.15     5096.40    129.07 o 
   0   4   5       86.62       94.81     11.89 o 
   1   4   5     2331.18     2174.61     42.12 o 
   2   4   5     5032.46     4888.97     72.50 o 
   3   4   5      659.80      788.42     26.19 o 
   4   4   5     7226.02     7180.78    101.92 o 
   5   4   5    10780.45    10769.36    144.08 o 
   6   4   5       42.08       29.89     14.07 o 
   7   4   5     2029.79     1976.84     50.37 o 
   8   4   5     5566.52     5520.53    114.95 o 
   9   4   5      744.83      796.82     48.94 o 
  10   4   5     1682.01     1670.54     81.42 o 
  11   4   5     3893.25     3934.96    132.50 o 
  12   4   5      144.73      136.40     47.46 o 
  13   4   5      600.54      520.43     95.11 o 
 -13   5   5        2.00      -59.57     61.99 o 
 -12   5   5      590.45      518.01     67.47 o 
 -11   5   5      542.75      605.26     67.22 o 
 -10   5   5      169.63      160.53     44.78 o 
  -9   5   5      909.12      848.69     51.67 o 
  -8   5   5     1909.93     1893.67     65.97 o 
  -7   5   5      586.34      561.76     47.60 o 
  -6   5   5     5326.52     5023.76     85.28 o 
  -5   5   5     2664.29     2609.36     72.83 o 
  -4   5   5      650.37      670.22     28.46 o 
  -3   5   5     5690.01     5676.86     85.64 o 
  -2   5   5     9521.17     9399.76    143.69 o 
  -1   5   5       25.36       28.07     10.16 o 
   0   5   5    12129.82    11578.71    178.87 o 
   1   5   5     8035.38     8224.43    110.81 o 
   2   5   5     1226.37     1364.66     45.71 o 
   3   5   5     5593.67     5731.96     96.59 o 
   4   5   5    14894.32    14885.19    186.64 o 
   5   5   5      818.25      854.66     32.11 o 
   6   5   5     7493.87     7668.44    179.05 o 
   7   5   5     8481.23     8635.15    128.81 o 
   8   5   5       80.54       67.19     19.26 o 
   9   5   5      453.58      484.75     67.43 o 
  10   5   5     2664.94     2605.98     83.45 o 
  11   5   5      493.76      455.56     54.80 o 
  12   5   5     1130.78     1270.86     85.38 o 
  13   5   5     1211.72     1266.25    127.23 o 
 -12   6   5      210.22       84.66     72.79 o 
 -11   6   5        6.34      -54.85     55.92 o 
 -10   6   5      471.56      418.95     45.06 o 
  -9   6   5     2615.60     2593.52    123.39 o 
  -8   6   5       69.66       41.88     29.21 o 
  -7   6   5     5014.05     4900.36    148.88 o 
  -6   6   5     6243.30     6186.62    120.00 o 
  -5   6   5     1422.72     1349.43     40.29 o 
  -4   6   5     4574.67     4606.02     92.12 o 
  -3   6   5     8918.60     8957.12    123.03 o 
  -2   6   5      181.47      227.97     18.35 o 
  -1   6   5     5251.63     5234.72    127.59 o 
   0   6   5    10210.90     9804.46    176.25 o 
   1   6   5      116.91      146.14     27.48 o 
   2   6   5     5692.38     5537.32     82.76 o 
   3   6   5     8457.14     8458.73    116.27 o 
   4   6   5       34.41       10.34     11.91 o 
   5   6   5     9960.83     9775.01    148.84 o 
   6   6   5     9274.87     9247.99    133.58 o 
   7   6   5      122.71      142.72     20.44 o 
   8   6   5     2425.13     2580.20     63.25 o 
   9   6   5     2837.11     2840.09     82.70 o 
  10   6   5      643.23      826.37     70.90 o 
  11   6   5     1057.30     1204.00     79.16 o 
  12   6   5     1368.15     1497.24     92.38 o 
  13   6   5      122.63       68.74     74.59 o 
 -11   7   5     1321.45     1442.07    149.99 o 
 -10   7   5     1053.63     1248.94    214.55 o 
  -9   7   5       71.04       60.21     30.03 o 
  -8   7   5     3894.48     3904.01    100.39 o 
  -7   7   5     5139.76     4957.45    133.45 o 
  -6   7   5        6.10        6.55     20.52 o 
  -5   7   5     5669.35     5516.15     91.14 o 
  -4   7   5     1908.95     1876.25     45.46 o 
  -3   7   5     2057.53     2024.10     73.53 o 
  -2   7   5     6151.21     6123.85    133.88 o 
  -1   7   5    15925.71    14594.08    288.57 o 
   0   7   5      162.48      208.27     30.32 o 
   1   7   5     7755.89     7263.92    102.66 o 
   2   7   5     4742.72     4625.29     81.40 o 
   3   7   5     1373.61     1376.36     43.03 o 
   4   7   5     3476.98     3408.56     63.78 o 
   5   7   5     9783.27     9679.80    136.62 o 
   6   7   5       23.96        7.33     15.83 o 
   7   7   5     4408.50     4452.44     84.61 o 
   8   7   5     1922.19     1858.23     55.00 o 
   9   7   5        3.23      -19.90     23.02 o 
  10   7   5      331.62      333.41     47.86 o 
  11   7   5      832.63      818.97     96.73 o 
  12   7   5       79.16      129.13    102.71 o 
  13   7   5     1263.99     1210.92    127.41 o 
 -11   8   5      773.07      672.49    118.77 o 
 -10   8   5        2.13      -12.70     40.84 o 
  -9   8   5      778.93      956.65     78.07 o 
  -8   8   5     1318.76     1411.87    125.20 o 
  -7   8   5      111.18      173.89     42.37 o 
  -6   8   5     2594.23     2709.12    168.80 o 
  -5   8   5     1719.90     1637.11     81.53 o 
  -4   8   5      467.45      439.74     34.96 o 
  -3   8   5     3838.99     3782.98     84.99 o 
  -2   8   5     3879.87     3558.82     80.84 o 
  -1   8   5       52.42       72.04     18.69 o 
   0   8   5    11286.97    10587.10    255.00 o 
   1   8   5     3451.43     3448.78     77.93 o 
   2   8   5     1594.14     1517.02     88.99 o 
   3   8   5     5731.68     5653.39    108.08 o 
   4   8   5     2613.68     2611.89     55.67 o 
   5   8   5       55.36       23.50     15.96 o 
   6   8   5     6742.53     6499.33    106.16 o 
   7   8   5     3768.30     3724.46     77.32 o 
   8   8   5       57.43       20.97     20.27 o 
   9   8   5     2779.74     2700.53    102.19 o 
  10   8   5      935.55      888.67     69.91 o 
  11   8   5       15.06      -13.81     37.80 o 
  12   8   5     1535.59     1626.43    131.37 o 
  13   8   5     1773.81     1491.55    137.58 o 
 -11   9   5       97.31       49.56     57.77 o 
 -10   9   5      485.25      506.55     67.36 o 
  -9   9   5       97.21      134.40     48.65 o 
  -8   9   5       27.88       -6.84     37.76 o 
  -7   9   5     1839.57     1668.26    133.21 o 
  -6   9   5     3121.98     2794.08    106.73 o 
  -5   9   5      267.07      291.67     31.48 o 
  -4   9   5     4700.89     4501.74     99.70 o 
  -3   9   5     1129.90     1133.29     49.07 o 
  -2   9   5      188.20      175.59     25.52 o 
  -1   9   5     4831.71     4243.67    215.58 o 
   0   9   5     5408.32     5119.67    103.83 o 
   1   9   5     1585.00     1467.72     52.67 o 
   2   9   5     7089.46     6714.84    125.10 o 
   3   9   5     3294.63     3383.33     81.25 o 
   4   9   5        4.23       -3.34     18.50 o 
   5   9   5     4759.98     4810.46    103.42 o 
   6   9   5     4821.07     4889.99    106.39 o 
   7   9   5       11.46       -5.15     22.20 o 
   8   9   5     3107.42     3222.44     88.30 o 
   9   9   5     1754.90     1774.65     84.49 o 
  10   9   5       44.18       33.92     59.12 o 
  11   9   5     1003.01     1016.11    119.85 o 
 -11  10   5      561.03      546.88     98.35 o 
 -10  10   5      265.84      262.71     60.99 o 
  -9  10   5      571.55      492.95     64.55 o 
  -8  10   5     1159.83     1077.87     82.78 o 
  -7  10   5     1377.47     1516.59    189.67 o 
  -6  10   5      518.32      614.74     74.46 o 
  -5  10   5     4822.18     4537.28    138.79 o 
  -4  10   5     2033.32     1966.75     65.98 o 
  -3  10   5     1083.11      959.47     49.38 o 
  -2  10   5     4779.78     4358.21    208.21 o 
  -1  10   5     2554.00     2496.65    123.36 o 
   0  10   5     1417.70     1377.08     60.59 o 
   1  10   5    13548.41    13227.99    212.11 o 
   2  10   5     8672.50     8586.57    178.39 o 
   3  10   5     1019.66     1107.72     50.38 o 
   4  10   5     2880.66     2831.20     91.73 o 
   5  10   5     2800.97     2884.39     92.51 o 
   6  10   5      256.61      247.02     32.18 o 
   7  10   5     3021.03     3026.15    104.14 o 
   8  10   5     2593.01     2594.02    103.01 o 
   9  10   5       13.46       18.26     34.64 o 
  10  10   5     1356.62     1283.08    126.51 o 
  11  10   5      521.04      524.93     98.62 o 
 -10  11   5      646.17      584.85    100.32 o 
  -9  11   5     1685.72     1901.67    157.33 o 
  -8  11   5      550.85      545.54     68.63 o 
  -7  11   5      226.80      244.42     53.19 o 
  -6  11   5     4666.72     4477.52    361.80 o 
  -5  11   5     1282.61     1170.89     78.61 o 
  -4  11   5      587.33      652.45     53.58 o 
  -3  11   5     3973.86     3722.31     94.39 o 
  -2  11   5      998.41      936.16     51.53 o 
  -1  11   5      201.99      163.54     47.60 o 
   0  11   5     5886.28     5527.60    192.58 o 
   1  11   5     2371.43     2279.13     71.53 o 
   2  11   5      336.11      410.22     36.07 o 
   3  11   5     1713.42     1790.71     64.40 o 
   4  11   5      149.47      158.04     28.97 o 
   5  11   5       55.04       34.56     25.08 o 
   6  11   5     1690.31     1762.04     67.90 o 
   7  11   5     1557.01     1440.14    106.31 o 
   8  11   5      495.46      505.46     58.98 o 
   9  11   5     1799.13     2083.39     99.43 o 
  10  11   5      235.80      315.37     82.33 o 
  -9  12   5      336.79      224.36     62.53 o 
  -8  12   5      163.01      158.61     80.26 o 
  -7  12   5      853.16      794.45     88.49 o 
  -6  12   5      768.82      770.39     76.57 o 
  -5  12   5      255.99      250.82     51.47 o 
  -4  12   5     1820.39     1919.34     71.35 o 
  -3  12   5      339.86      260.90     35.52 o 
  -2  12   5      228.50      190.16     54.70 o 
  -1  12   5     1610.89     1554.10     63.64 o 
   0  12   5     2186.45     2056.16     71.43 o 
   1  12   5     1608.96     1631.27     85.65 o 
   2  12   5     4529.60     4177.63    102.80 o 
   3  12   5      978.56      835.56     51.16 o 
   4  12   5      407.51      436.79     42.46 o 
   5  12   5     3564.65     3440.35    133.24 o 
   6  12   5     1028.36     1048.76     57.68 o 
   7  12   5      315.82      368.12     53.34 o 
   8  12   5     3321.38     3556.52    129.70 o 
   9  12   5      536.68      505.32     68.56 o 
  10  12   5       93.66      153.50     65.05 o 
  -8  13   5      482.72      467.12    106.85 o 
  -7  13   5      125.01       86.94     51.93 o 
  -6  13   5      257.04      244.88     57.44 o 
  -5  13   5     2104.67     2139.31    109.28 o 
  -4  13   5      205.32      113.72     45.84 o 
  -3  13   5     1706.08     1744.12     78.28 o 
  -2  13   5     1533.76     1424.36     63.69 o 
  -1  13   5      701.35      652.97    101.20 o 
   0  13   5      919.36      858.29     70.11 o 
   1  13   5     5991.34     5639.92    127.33 o 
   2  13   5     1644.41     1515.14     65.87 o 
   3  13   5      913.10      949.88     55.73 o 
   4  13   5     2183.90     2251.85    161.88 o 
   5  13   5       74.40       19.85     28.62 o 
   6  13   5      442.06      413.28     61.23 o 
   7  13   5     2845.10     2842.41    117.72 o 
   8  13   5      896.01      984.29     80.95 o 
   9  13   5      603.00      879.18    118.19 o 
  10  13   5      697.26      651.62    105.72 o 
  -7  14   5      997.28      849.58     90.15 o 
  -6  14   5     1965.90     2109.56    117.21 o 
  -5  14   5      178.69      155.55     54.95 o 
  -4  14   5     1518.89     1525.63     96.22 o 
  -3  14   5     4445.26     4246.53    144.92 o 
  -2  14   5      244.62      249.72     41.94 o 
  -1  14   5      816.54      671.55     52.11 o 
   0  14   5     3335.94     3307.17    118.82 o 
   1  14   5     1599.55     1616.77     70.85 o 
   2  14   5     1016.55     1089.05     60.93 o 
   3  14   5     3934.38     3951.41    107.73 o 
   4  14   5      493.88      489.53     47.96 o 
   5  14   5      886.39      902.12    131.73 o 
   6  14   5     1266.61     1438.38    142.52 o 
   7  14   5      853.15      796.33    144.95 o 
   8  14   5      155.85      185.74     55.33 o 
   9  14   5     1137.09     1124.36     94.34 o 
  -6  15   5      234.88      137.53     60.88 o 
  -5  15   5      287.52      211.45     60.66 o 
  -4  15   5     2613.15     2549.72    124.70 o 
  -3  15   5      139.61       59.91     49.80 o 
  -2  15   5      718.24      665.05     80.22 o 
  -1  15   5      262.36      235.13     41.03 o 
   0  15   5      564.58      461.82     47.49 o 
   1  15   5      183.22      167.07     39.04 o 
   2  15   5     1571.36     1540.05    106.40 o 
   3  15   5      124.18      108.85     35.90 o 
   4  15   5      693.46      748.89     62.33 o 
   5  15   5      759.60      757.43    127.86 o 
   6  15   5        8.42       18.65     48.27 o 
   7  15   5      200.28      221.05     57.91 o 
   8  15   5      591.08      682.09     81.82 o 
  -5  16   5      447.53      627.86    132.09 o 
  -4  16   5      526.96      516.09    100.01 o 
  -3  16   5      525.90      404.94     66.81 o 
  -2  16   5     1074.60     1123.62    105.91 o 
  -1  16   5       66.40       19.14     35.57 o 
   0  16   5      514.45      436.09     77.57 o 
   1  16   5      572.05      606.48     60.90 o 
   2  16   5      274.16      357.09     47.44 o 
   3  16   5     1036.35      926.53     65.69 o 
   4  16   5     1527.54     1478.11     99.65 o 
   5  16   5       62.33       24.26     52.46 o 
   6  16   5      437.09      498.75     72.61 o 
   7  16   5      761.97      776.68    128.13 o 
  -3  17   5     1214.71     1210.83    164.66 o 
  -2  17   5       58.91      -26.99     51.15 o 
  -1  17   5      839.14      814.94    122.26 o 
   0  17   5      759.51      626.30    106.89 o 
   1  17   5      156.98      170.13     44.52 o 
   2  17   5      726.24      698.95     80.89 o 
   3  17   5     1960.94     1816.76    196.92 o 
   4  17   5        2.88        9.44     51.26 o 
   5  17   5      870.90      857.03    140.81 o 
   6  17   5      795.22      876.56    143.87 o 
  -1  18   5      507.80      441.88     92.05 o 
   0  18   5       17.73       -7.83     67.75 o 
   1  18   5      739.82      680.36     84.86 o 
   3  18   5      184.03      238.35    110.04 o 
  -1 -17   6       35.83      -12.87     71.08 o 
  -4 -16   6      912.38      881.78    138.21 o 
  -3 -16   6      276.49      234.35     61.41 o 
  -2 -16   6      191.07      136.80     56.44 o 
  -1 -16   6      637.63      560.14     92.59 o 
   0 -16   6      307.71      323.34     62.79 o 
   1 -16   6      248.12      268.22     94.84 o 
   2 -16   6     1129.37     1266.61    146.93 o 
   3 -16   6      353.90      232.50     93.58 o 
  -6 -15   6      164.91      212.98     92.77 o 
  -5 -15   6     1320.13     1355.66    100.68 o 
  -4 -15   6      165.71      137.41     55.05 o 
  -3 -15   6     1359.20     1382.66     95.23 o 
  -2 -15   6     1628.96     1762.99    102.24 o 
  -1 -15   6       76.94       29.35     46.55 o 
   0 -15   6      561.65      562.55     67.86 o 
   1 -15   6     1905.21     1792.95    102.77 o 
   2 -15   6      776.33      944.13    128.76 o 
   3 -15   6     1056.82      959.07    132.90 o 
   4 -15   6     2194.42     2664.67    126.19 o 
   5 -15   6      268.70      185.00     61.34 o 
  -7 -14   6      708.96      711.68     89.98 o 
  -6 -14   6      779.56      839.29     84.94 o 
  -5 -14   6      165.17      139.33     52.59 o 
  -4 -14   6      163.02      140.33     51.88 o 
  -3 -14   6     2863.90     2942.69    160.11 o 
  -2 -14   6       22.22       65.12     44.23 o 
  -1 -14   6      610.47      741.53     71.96 o 
   0 -14   6     1103.82     1014.67     79.74 o 
   1 -14   6      566.98      511.46     61.61 o 
   2 -14   6      313.30      284.51     84.58 o 
   3 -14   6     1644.97     1924.60    101.99 o 
   4 -14   6      503.28      566.90     67.96 o 
   5 -14   6      255.17      235.75     58.68 o 
   6 -14   6      693.67      716.04    106.22 o 
   7 -14   6      111.01       38.42     84.85 o 
  -8 -13   6      645.59      721.26    107.52 o 
  -7 -13   6      810.88      765.08     81.59 o 
  -6 -13   6      220.57      217.91     56.05 o 
  -5 -13   6      517.42      451.23    131.86 o 
  -4 -13   6      896.24      902.95     76.73 o 
  -3 -13   6      210.01      188.51     48.88 o 
  -2 -13   6     1835.22     1746.34     92.45 o 
  -1 -13   6     2302.54     2267.16    102.23 o 
   0 -13   6      225.86      139.57    108.29 o 
   1 -13   6      184.98      217.19     48.25 o 
   2 -13   6     1770.23     1812.12    136.50 o 
   3 -13   6      509.30      487.10    115.17 o 
   4 -13   6     1120.39     1205.62    109.86 o 
   5 -13   6     1823.47     2019.29    123.49 o 
   6 -13   6        8.65      -13.63     47.04 o 
   7 -13   6      442.43      492.23    108.65 o 
   8 -13   6      667.84      594.48    113.10 o 
  -9 -12   6      396.05      357.21     70.90 o 
  -8 -12   6     1455.65     1543.10    101.04 o 
  -7 -12   6       50.63       45.13     43.72 o 
  -6 -12   6      940.75     1088.85     82.70 o 
  -5 -12   6      794.40      905.75     75.73 o 
  -4 -12   6       18.05      -28.24     47.82 o 
  -3 -12   6      714.77      706.26    123.04 o 
  -2 -12   6     2172.45     2179.49     97.31 o 
  -1 -12   6       29.65      113.24     41.04 o 
   0 -12   6     1826.25     1629.77    178.96 o 
   1 -12   6     1612.44     1612.59     65.88 o 
   2 -12   6      182.16      224.48     35.38 o 
   3 -12   6     2543.21     2701.57    107.22 o 
   4 -12   6     2731.27     2715.79    111.77 o 
   5 -12   6       52.20       71.61     44.43 o 
   6 -12   6     2226.63     2231.41    110.45 o 
   7 -12   6     1314.28     1526.19    114.32 o 
   8 -12   6      123.66      136.93     55.62 o 
   9 -12   6      411.03      361.53    105.00 o 
 -10 -11   6      529.44      480.72    101.27 o 
  -9 -11   6     1111.38     1210.45     93.35 o 
  -8 -11   6       81.63      119.68     49.22 o 
  -7 -11   6     1261.50     1308.70     88.00 o 
  -6 -11   6     1353.43     1253.75     82.52 o 
  -5 -11   6      139.39      161.43     44.10 o 
  -4 -11   6     2487.36     2375.30    131.28 o 
  -3 -11   6     3408.11     3251.23    115.22 o 
  -2 -11   6      249.84      290.55     45.91 o 
  -1 -11   6     8125.00     7756.25    188.71 o 
   0 -11   6     5584.10     5624.87    152.13 o 
   1 -11   6      720.66      726.28     47.56 o 
   2 -11   6     2121.45     2263.09     83.48 o 
   3 -11   6     4368.56     4575.33    187.15 o 
   4 -11   6       13.54      -14.80     35.09 o 
   5 -11   6     1667.58     1596.25     88.99 o 
   6 -11   6     2685.01     2846.14    117.15 o 
   7 -11   6       80.27       67.84     47.13 o 
   8 -11   6      562.19      424.82     66.15 o 
   9 -11   6     1131.40     1024.76     91.79 o 
  10 -11   6      120.48       17.55     83.05 o 
 -11 -10   6      522.22      646.13    103.56 o 
 -10 -10   6      689.37      696.31     74.91 o 
  -9 -10   6       67.85      106.87     38.17 o 
  -8 -10   6     1891.84     1874.95     78.28 o 
  -7 -10   6     1333.01     1358.28     66.67 o 
  -6 -10   6       27.07       46.47     28.07 o 
  -5 -10   6     1916.24     1850.89     69.13 o 
  -4 -10   6     3297.90     3414.19    144.85 o 
  -3 -10   6       56.93       27.00     25.80 o 
  -2 -10   6     4501.49     4387.62    123.55 o 
  -1 -10   6     5762.27     5658.15    119.58 o 
   0 -10   6       83.61       73.51     22.19 o 
   1 -10   6      451.93      454.59     35.84 o 
   2 -10   6      774.85      748.95     41.07 o 
   3 -10   6      134.23      144.23     28.75 o 
   4 -10   6     1803.44     1770.85     85.15 o 
   5 -10   6     4411.47     4389.86    228.32 o 
   6 -10   6       39.58       28.37     39.82 o 
   7 -10   6     1003.84     1122.89     82.89 o 
   8 -10   6     1194.90     1132.98     86.43 o 
   9 -10   6       92.34       96.08     50.79 o 
  10 -10   6      627.53      683.56    113.64 o 
 -11  -9   6      198.25      131.96     52.09 o 
 -10  -9   6        1.82      -32.46     32.46 o 
  -9  -9   6     1359.98     1382.99     70.37 o 
  -8  -9   6     1770.59     1814.99     75.27 o 
  -7  -9   6       39.84        9.03     28.07 o 
  -6  -9   6     1665.74     1645.48     66.78 o 
  -5  -9   6     2893.81     2986.82     94.56 o 
  -4  -9   6      116.43      119.68     28.00 o 
  -3  -9   6     3129.73     3100.28     82.41 o 
  -2  -9   6     5805.37     5814.88    119.13 o 
  -1  -9   6        2.37      -34.33     34.33 o 
   0  -9   6     5248.24     5075.20    238.75 o 
   1  -9   6     2441.84     2517.86     61.59 o 
   2  -9   6      126.24      118.58     22.88 o 
   3  -9   6     2580.75     2673.40     75.97 o 
   4  -9   6     4917.21     5036.79    113.95 o 
   5  -9   6       27.61       33.80     27.75 o 
   6  -9   6     3261.66     3313.25    134.53 o 
   7  -9   6     1979.43     2086.73    101.57 o 
   8  -9   6        4.08      -28.60     32.75 o 
   9  -9   6     1010.79     1067.25     68.74 o 
  10  -9   6      789.19      808.01    109.46 o 
  11  -9   6       11.69       50.66     77.74 o 
 -12  -8   6      797.68      764.09    110.40 o 
 -11  -8   6        7.68        5.40     45.52 o 
 -10  -8   6       58.25       67.43     35.55 o 
  -9  -8   6     1084.01     1280.31     67.09 o 
  -8  -8   6      129.61      162.07     33.96 o 
  -7  -8   6     3084.74     2957.87     88.06 o 
  -6  -8   6     2030.27     2088.46     71.75 o 
  -5  -8   6      774.16      752.79     49.09 o 
  -4  -8   6     1681.66     1572.43     59.33 o 
  -3  -8   6     3997.21     4130.17    163.48 o 
  -2  -8   6      134.55      131.85     24.59 o 
  -1  -8   6     7422.87     7245.90    111.26 o 
   0  -8   6     4021.61     3838.02    129.82 o 
   1  -8   6     2525.82     2595.81     60.52 o 
   2  -8   6     4861.10     4877.17     91.91 o 
   3  -8   6      780.56      813.59     38.81 o 
   4  -8   6       15.17      -24.80     24.80 o 
   5  -8   6     6063.61     6090.52    126.84 o 
   6  -8   6     4292.35     4156.28    106.11 o 
   7  -8   6      346.63      336.26     39.54 o 
   8  -8   6     2694.22     2705.28     90.03 o 
   9  -8   6     1373.46     1428.09     72.11 o 
  10  -8   6       38.96       35.59     36.45 o 
  11  -8   6     1702.09     1864.29     87.91 o 
 -12  -7   6      176.64      116.27     53.98 o 
 -11  -7   6      423.58      462.57     76.12 o 
 -10  -7   6       85.03       52.03     34.57 o 
  -9  -7   6      569.88      501.50     46.65 o 
  -8  -7   6     4096.71     3741.65    125.61 o 
  -7  -7   6     1759.20     1716.65     66.59 o 
  -6  -7   6      722.32      640.37     45.61 o 
  -5  -7   6     9091.28     9020.01    162.50 o 
  -4  -7   6      583.93      575.91     39.93 o 
  -3  -7   6      420.80      370.06     33.82 o 
  -2  -7   6     6112.68     6193.96    118.79 o 
  -1  -7   6     5690.33     5616.24     90.47 o 
   0  -7   6      356.72      298.69     25.96 o 
   1  -7   6     9586.98     9463.54    135.32 o 
   2  -7   6     4700.41     5010.15     86.98 o 
   3  -7   6      247.26      238.89     22.74 o 
   4  -7   6     4019.75     4108.40     94.30 o 
   5  -7   6     6161.23     6127.99    124.24 o 
   6  -7   6       14.23       42.76     26.29 o 
   7  -7   6     4021.22     3930.46    102.11 o 
   8  -7   6     2254.90     2275.58     81.70 o 
   9  -7   6        6.75      -27.95     27.95 o 
  10  -7   6      433.12      480.84     49.54 o 
  11  -7   6      922.99      894.35     66.61 o 
  12  -7   6       10.65       26.27     74.86 o 
 -12  -6   6     1294.77     1279.89     95.72 o 
 -11  -6   6      343.29      271.52     56.45 o 
 -10  -6   6      379.50      395.96     45.04 o 
  -9  -6   6     2436.90     2426.17     83.28 o 
  -8  -6   6      915.98      850.49     52.72 o 
  -7  -6   6      582.72      533.86     44.52 o 
  -6  -6   6     8026.23     7669.29    157.12 o 
  -5  -6   6     1297.91     1383.65     61.03 o 
  -4  -6   6      691.23      772.19     41.69 o 
  -3  -6   6     3091.16     3039.59     75.12 o 
  -2  -6   6     3453.83     3464.25     62.82 o 
  -1  -6   6      423.93      472.17     26.72 o 
   0  -6   6     9823.04     9614.23    133.33 o 
   1  -6   6     5007.99     5086.29    100.93 o 
   2  -6   6     1447.84     1417.98     41.85 o 
   3  -6   6     3340.49     3190.16     63.88 o 
   4  -6   6     3324.55     3362.35     67.29 o 
   5  -6   6       65.24       43.43     21.91 o 
   6  -6   6     2905.21     2879.60     80.81 o 
   7  -6   6     1669.45     1718.57     66.34 o 
   8  -6   6      360.94      321.75     48.27 o 
   9  -6   6     1550.80     1428.41     72.43 o 
  10  -6   6      505.50      511.32     66.85 o 
  11  -6   6      114.38       34.44     38.70 o 
  12  -6   6     1304.14     1546.62     99.92 o 
 -12  -5   6      481.64      390.05     63.96 o 
 -11  -5   6      735.54      725.16     74.23 o 
 -10  -5   6     1914.30     1985.58     99.16 o 
  -9  -5   6      642.44      762.91     52.92 o 
  -8  -5   6     1744.11     1679.40     87.09 o 
  -7  -5   6     3635.84     3438.86     89.75 o 
  -6  -5   6     3711.53     3882.61     92.96 o 
  -5  -5   6      415.04      489.13     38.53 o 
  -4  -5   6     4951.59     4849.28     99.86 o 
  -3  -5   6     2462.61     2556.37    101.58 o 
  -2  -5   6      218.23      275.11     20.31 o 
  -1  -5   6     5679.90     5305.22     82.82 o 
   0  -5   6     6348.74     6205.86     93.63 o 
   1  -5   6     1023.63     1095.46     35.57 o 
   2  -5   6     7577.02     7308.20    107.32 o 
   3  -5   6     2013.82     2009.51     48.41 o 
   4  -5   6      822.93      835.07     34.49 o 
   5  -5   6     4936.35     5127.97    105.63 o 
   6  -5   6     2098.18     2106.40     71.63 o 
   7  -5   6     1787.36     1877.78     78.71 o 
   8  -5   6     6215.23     6203.71    132.69 o 
   9  -5   6      524.00      548.01     49.54 o 
  10  -5   6      303.02      416.00     44.78 o 
  11  -5   6     2117.02     2124.19     97.41 o 
  12  -5   6      877.48      746.18     77.95 o 
 -12  -4   6      338.85      332.22     88.63 o 
 -11  -4   6     1459.73     1495.23     90.16 o 
 -10  -4   6      124.76      100.78     41.94 o 
  -9  -4   6      681.61      692.70     50.20 o 
  -8  -4   6     1622.72     1721.13     66.30 o 
  -7  -4   6     1325.33     1257.75     58.37 o 
  -6  -4   6      768.01      765.54     50.98 o 
  -5  -4   6     6836.98     6606.19    124.23 o 
  -4  -4   6      705.43      811.35     39.26 o 
  -3  -4   6     1898.85     1912.58     54.65 o 
  -2  -4   6     4478.34     4493.55     95.07 o 
  -1  -4   6     1260.78     1135.78     32.78 o 
   0  -4   6    12160.27    12069.33    155.54 o 
   1  -4   6    20672.14    20644.34    248.97 o 
   2  -4   6      882.75      974.81     32.59 o 
   3  -4   6     5281.55     5132.80     82.60 o 
   4  -4   6    11177.30    11243.91    151.47 o 
   5  -4   6     1092.49     1108.05     63.85 o 
   6  -4   6     2021.92     2073.76     75.25 o 
   7  -4   6     6835.92     6611.85    131.27 o 
   8  -4   6      924.33      848.39     50.63 o 
   9  -4   6     1138.31     1108.53     59.66 o 
  10  -4   6     1978.05     1956.74     77.38 o 
  11  -4   6      614.17      524.43     51.36 o 
  12  -4   6       14.15      -23.52     43.86 o 
  13  -4   6     1448.47     1461.23    144.41 o 
 -12  -3   6     1211.97     1215.37     90.71 o 
 -11  -3   6       63.90       26.26     40.76 o 
 -10  -3   6      804.29      824.31    131.37 o 
  -9  -3   6     2378.48     2409.88    119.47 o 
  -8  -3   6      324.46      334.77     38.61 o 
  -7  -3   6      542.84      538.23     41.85 o 
  -6  -3   6    12484.36    12094.44    198.06 o 
  -5  -3   6      138.60      156.69     22.92 o 
  -4  -3   6     5347.80     5131.75    100.04 o 
  -3  -3   6     8512.23     8544.91    113.85 o 
  -2  -3   6      150.49      124.45     13.69 o 
  -1  -3   6      270.12      233.50     25.21 o 
   0  -3   6    31375.36    31292.02    360.46 o 
   1  -3   6     5942.76     6268.76    115.97 o 
   2  -3   6     4296.74     3852.87     89.21 o 
   3  -3   6    11742.25    11276.43    148.18 o 
   4  -3   6     1073.70     1109.34     35.33 o 
   5  -3   6     2291.34     2303.65     53.96 o 
   6  -3   6     7187.31     7411.92    135.20 o 
   7  -3   6     2916.46     2841.87     78.03 o 
   8  -3   6      366.43      379.46     40.24 o 
   9  -3   6     3788.77     3649.94     97.70 o 
  10  -3   6     1099.09     1060.70     60.91 o 
  11  -3   6      106.27      122.38     36.84 o 
  12  -3   6     1482.88     1375.86    165.29 o 
  13  -3   6      548.26      562.54    100.05 o 
 -12  -2   6       63.65       38.01     46.12 o 
 -11  -2   6     1399.68     1504.61     92.52 o 
 -10  -2   6     1703.28     1625.38     89.35 o 
  -9  -2   6       89.25      108.34     37.93 o 
  -8  -2   6      891.75      927.75     50.36 o 
  -7  -2   6     7113.58     6890.64    134.88 o 
  -6  -2   6      190.95      224.72     26.29 o 
  -5  -2   6     4154.58     4034.02     88.42 o 
  -4  -2   6    12612.77    12179.20    154.44 o 
  -3  -2   6     3387.30     3443.84     57.74 o 
  -2  -2   6     7942.80     8102.48    109.69 o 
  -1  -2   6     4740.38     4460.66     70.87 o 
   0  -2   6     5880.74     5991.90     87.00 o 
   1  -2   6     6053.38     6163.21     89.15 o 
   2  -2   6    16363.15    16619.14    202.58 o 
   3  -2   6       57.72       89.34     12.87 o 
   4  -2   6     1232.58     1163.08     34.66 o 
   5  -2   6     4986.37     5251.33    107.61 o 
   6  -2   6     1930.29     2026.90     59.96 o 
   7  -2   6      875.62      931.86     47.40 o 
   8  -2   6     4439.79     4312.91    175.21 o 
   9  -2   6       27.44       33.54     26.77 o 
  10  -2   6     1770.69     1732.99     71.41 o 
  11  -2   6     1223.27     1087.37     63.48 o 
  12  -2   6      328.16      260.60     53.43 o 
  13  -2   6      337.65      371.50     63.86 o 
 -13  -1   6       30.10      -47.87     74.23 o 
 -12  -1   6     1017.40      988.63     84.56 o 
 -11  -1   6     2527.14     2463.11    112.62 o 
 -10  -1   6      293.72      272.66     47.62 o 
  -9  -1   6      857.43      999.26     69.74 o 
  -8  -1   6     1971.79     1960.73     68.86 o 
  -7  -1   6     1486.65     1518.70     58.34 o 
  -6  -1   6     1855.28     1983.00     67.97 o 
  -5  -1   6     7433.69     7496.75    107.12 o 
  -4  -1   6      469.40      469.30     22.97 o 
  -3  -1   6     5179.13     5499.28     81.27 o 
  -2  -1   6     4008.77     3930.51     63.41 o 
  -1  -1   6       21.12       46.40     11.35 o 
   0  -1   6     2806.92     2844.60     50.45 o 
   1  -1   6     4766.90     4615.72     70.14 o 
   2  -1   6      344.85      344.23     19.49 o 
   3  -1   6     1663.22     1558.56     36.46 o 
   4  -1   6    10511.30    10551.77    172.62 o 
   5  -1   6      354.91      388.01     23.62 o 
   6  -1   6     3373.00     3338.28     79.24 o 
   7  -1   6     7426.03     7394.06    136.40 o 
   8  -1   6      478.27      519.68     40.97 o 
   9  -1   6     3331.88     3579.11    150.66 o 
  10  -1   6     3710.25     3871.22    133.77 o 
  11  -1   6      243.51      238.25     40.17 o 
  12  -1   6      280.38      379.52     64.87 o 
  13  -1   6     1122.02     1120.15    174.83 o 
 -13   0   6      319.64      327.40     64.72 o 
 -12   0   6      869.31      861.51     81.43 o 
 -11   0   6      212.75      334.29    130.51 o 
 -10   0   6      985.19     1097.87    165.47 o 
  -9   0   6      588.00      554.61     56.17 o 
  -8   0   6      460.52      481.77     42.36 o 
  -7   0   6      599.72      648.77     49.99 o 
  -6   0   6     3235.70     3171.54    130.48 o 
  -5   0   6       12.12        4.28     11.31 o 
  -4   0   6     3637.26     3529.01     61.60 o 
  -3   0   6     8627.13     8535.52    115.25 o 
  -2   0   6     1978.71     2072.75     42.22 o 
  -1   0   6     9894.74    10075.35    130.12 o 
   0   0   6     3540.59     3308.67     54.20 o 
   1   0   6     1004.26      975.49     49.45 o 
   2   0   6     9114.57     8754.54    137.80 o 
   3   0   6    18209.16    17419.61    209.96 o 
   4   0   6      706.49      810.01     28.11 o 
   5   0   6     5492.66     5707.45     86.97 o 
   6   0   6     8610.34     8731.23    122.73 o 
   7   0   6      431.55      388.75     33.85 o 
   8   0   6     3938.76     3849.96     80.57 o 
   9   0   6     4196.96     3979.68    134.21 o 
  10   0   6        6.38       -9.51     26.95 o 
  11   0   6     1071.89     1021.43     62.37 o 
  12   0   6     1484.08     1521.96    107.25 o 
  13   0   6      197.57      165.04     72.12 o 
 -13   1   6      173.83      163.67     76.21 o 
 -12   1   6       11.68       66.43     47.26 o 
 -11   1   6     1580.81     1563.35     93.56 o 
 -10   1   6     1465.80     1391.05     84.20 o 
  -9   1   6      218.15      175.30     41.25 o 
  -8   1   6     3915.06     3676.20    133.26 o 
  -7   1   6     2364.52     2430.44     70.74 o 
  -6   1   6       22.46       -4.24     13.56 o 
  -5   1   6     6350.50     6117.28     94.07 o 
  -4   1   6     9964.62     9769.44    131.73 o 
  -3   1   6      387.25      434.63     22.84 o 
  -2   1   6    23637.55    24311.91    283.36 o 
  -1   1   6    10229.70    10016.94    129.32 o 
   0   1   6       30.12        4.02      7.82 o 
   1   1   6     6161.09     6010.15    103.76 o 
   2   1   6    30284.03    30672.54    413.56 o 
   3   1   6      475.81      465.50     23.97 o 
   4   1   6    14281.11    13981.99    174.82 o 
   5   1   6     6824.18     6899.35     99.99 o 
   6   1   6       11.18       26.80     12.61 o 
   7   1   6     1550.29     1479.16     52.94 o 
   8   1   6     6608.41     6559.01    129.91 o 
   9   1   6      124.67      138.52     42.89 o 
  10   1   6     2130.76     2161.93     77.13 o 
  11   1   6     1595.63     1544.54     71.31 o 
  12   1   6       36.45       13.00     44.13 o 
  13   1   6       94.65      285.14     85.12 o 
 -13   2   6      210.89       89.44     72.25 o 
 -12   2   6      816.54      756.75     78.57 o 
 -11   2   6     1113.45     1038.57     81.47 o 
 -10   2   6       90.68       85.06     41.42 o 
  -9   2   6     4281.20     4163.11    132.93 o 
  -8   2   6     1118.74     1129.21     65.84 o 
  -7   2   6     1144.80     1100.77     40.33 o 
  -6   2   6     5469.66     5488.04     90.55 o 
  -5   2   6     3892.07     3800.14     68.55 o 
  -4   2   6       96.18      112.37     16.70 o 
  -3   2   6    16431.23    15987.46    196.59 o 
  -2   2   6     5855.78     5727.16     84.05 o 
  -1   2   6        8.18        3.86      9.56 o 
   0   2   6     3965.30     3539.59    103.04 o 
   1   2   6     7218.83     7226.90    118.41 o 
   2   2   6       96.50       62.06     24.92 o 
   3   2   6     7290.02     7136.25    110.89 o 
   4   2   6     6866.35     7345.73    102.98 o 
   5   2   6      183.73      189.06     16.68 o 
   6   2   6     2067.23     2148.31     48.57 o 
   7   2   6      994.19     1070.48     46.36 o 
   8   2   6       77.78       24.35     25.63 o 
   9   2   6     2406.56     2299.79     74.84 o 
  10   2   6     1821.77     1763.98     70.59 o 
  11   2   6      283.15      368.97     54.87 o 
  12   2   6     1065.78      936.09     81.26 o 
  13   2   6      499.54      393.65     92.05 o 
 -12   3   6      369.07      440.99    116.93 o 
 -11   3   6       15.62      -35.16     38.21 o 
 -10   3   6     1389.21     1340.05     82.90 o 
  -9   3   6     3209.84     3154.87    114.85 o 
  -8   3   6      351.32      349.39     48.41 o 
  -7   3   6     2779.10     2633.84     60.77 o 
  -6   3   6     1285.16     1332.04     41.72 o 
  -5   3   6       12.86       11.99     12.94 o 
  -4   3   6     3400.15     3499.98     65.16 o 
  -3   3   6     6432.46     6597.84     96.02 o 
  -2   3   6     1137.22     1178.44     38.45 o 
  -1   3   6     8413.41     8438.20    206.37 o 
   0   3   6     7919.77     8272.09    125.29 o 
   1   3   6      237.81      231.19     17.10 o 
   2   3   6     8141.67     8023.42    107.25 o 
   3   3   6     6082.80     6178.18     88.46 o 
   4   3   6     2085.43     1999.82     55.59 o 
   5   3   6    10123.81    10140.50    137.10 o 
   6   3   6     1028.98     1011.71     35.40 o 
   7   3   6      136.47      104.84     18.21 o 
   8   3   6     3610.47     3470.34     87.70 o 
   9   3   6     4131.39     4029.62     99.92 o 
  10   3   6       33.89       27.86     29.68 o 
  11   3   6     2757.19     2662.47    112.11 o 
  12   3   6      851.34      788.56    105.90 o 
  13   3   6       13.99      -28.16     63.25 o 
 -12   4   6       15.34      -26.86     44.25 o 
 -11   4   6      653.16      527.09     63.34 o 
 -10   4   6      619.39      620.52     65.63 o 
  -9   4   6      389.24      293.72     47.04 o 
  -8   4   6     1973.80     1912.90     66.42 o 
  -7   4   6      679.10      650.01     78.77 o 
  -6   4   6     1080.06     1124.28     68.69 o 
  -5   4   6     2368.27     2357.94     52.94 o 
  -4   4   6     2584.95     2578.36     53.89 o 
  -3   4   6      138.53      157.80     15.89 o 
  -2   4   6    24254.48    24110.89    325.20 o 
  -1   4   6     5622.91     5242.42    175.51 o 
   0   4   6     1140.39     1063.89     31.07 o 
   1   4   6     8983.36     8749.93    117.16 o 
   2   4   6     1741.14     1524.41     35.96 o 
   3   4   6      678.27      728.38     33.44 o 
   4   4   6     9973.79     9930.30    133.48 o 
   5   4   6     8732.29     8820.92    124.01 o 
   6   4   6      174.51      177.89     18.90 o 
   7   4   6    11015.70    10728.66    151.44 o 
   8   4   6     2444.01     2353.66     71.23 o 
   9   4   6       34.61        6.36     24.18 o 
  10   4   6     3762.60     3736.55    101.06 o 
  11   4   6     2184.86     2154.57    277.99 o 
  12   4   6      164.96      210.28     70.45 o 
  13   4   6      836.85     1060.20    123.90 o 
 -12   5   6      484.26      502.99     68.14 o 
 -11   5   6       19.53      -41.79     41.79 o 
 -10   5   6      380.74      387.77    123.49 o 
  -9   5   6     4115.25     4180.38    127.49 o 
  -8   5   6      238.89      297.69     55.07 o 
  -7   5   6      606.80      616.88     42.43 o 
  -6   5   6     6594.36     6505.94    104.17 o 
  -5   5   6     1711.62     1693.93     45.50 o 
  -4   5   6      851.85      871.39     33.00 o 
  -3   5   6    22490.42    21790.60    262.21 o 
  -2   5   6     4242.92     3887.87    107.51 o 
  -1   5   6     3309.45     3159.06    108.42 o 
   0   5   6    14105.69    13595.69    170.58 o 
   1   5   6     5929.29     5862.16     87.12 o 
   2   5   6     1038.98     1073.63     32.05 o 
   3   5   6    15376.69    15179.59    189.35 o 
   4   5   6     6440.20     6352.82    125.44 o 
   5   5   6     1504.94     1502.22     41.47 o 
   6   5   6     5802.62     5477.23     91.03 o 
   7   5   6     2995.63     2909.79     68.91 o 
   8   5   6       51.87       22.98     17.92 o 
   9   5   6      859.82      795.67     50.37 o 
  10   5   6      593.14      571.01     47.63 o 
  11   5   6      442.43      426.31     77.47 o 
  12   5   6     1287.61     1272.82    120.75 o 
  13   5   6      340.42      301.24     87.73 o 
 -12   6   6       51.53       19.19     59.88 o 
 -11   6   6      145.16      115.92     49.73 o 
 -10   6   6     1361.76     1216.57     83.54 o 
  -9   6   6      781.80      829.96     53.93 o 
  -8   6   6     1808.10     1740.32     66.20 o 
  -7   6   6     4494.22     4340.95    100.37 o 
  -6   6   6     1784.55     1765.72     49.90 o 
  -5   6   6     3851.37     3701.55     70.93 o 
  -4   6   6     5048.77     5088.86     84.64 o 
  -3   6   6     2267.46     2057.30     81.83 o 
  -2   6   6      918.58      835.50     30.56 o 
  -1   6   6     6741.89     6246.21    105.08 o 
   0   6   6     1245.08     1302.66     35.35 o 
   1   6   6     1007.18      893.18     30.90 o 
   2   6   6     1969.67     1913.06     43.61 o 
   3   6   6     2934.40     2964.57     56.76 o 
   4   6   6      539.98      506.90     48.03 o 
   5   6   6     7059.15     7160.32    117.90 o 
   6   6   6      162.52      225.80     21.66 o 
   7   6   6      363.67      358.71     27.86 o 
   8   6   6     1022.29     1008.84     43.39 o 
   9   6   6      396.25      422.86     39.50 o 
  10   6   6      357.71      360.27     40.30 o 
  11   6   6     3986.33     4027.03    194.35 o 
  12   6   6      773.82      638.57     99.78 o 
  13   6   6      161.51      251.76     86.47 o 
 -11   7   6      375.29      529.79    108.60 o 
 -10   7   6      470.16      413.63     98.62 o 
  -9   7   6      661.59      562.04     70.72 o 
  -8   7   6     4872.61     4810.75    113.45 o 
  -7   7   6      631.51      600.91     44.97 o 
  -6   7   6     1129.36     1138.73     61.16 o 
  -5   7   6     2358.12     2302.37     55.16 o 
  -4   7   6     1384.78     1291.71     40.22 o 
  -3   7   6      542.08      507.38     27.69 o 
  -2   7   6     1916.06     1911.04     80.18 o 
  -1   7   6     1441.08     1435.64     44.38 o 
   0   7   6     1467.10     1432.35     36.94 o 
   1   7   6     3820.59     3853.11    102.97 o 
   2   7   6     1613.85     1688.37     48.57 o 
   3   7   6     1830.83     1821.39     44.55 o 
   4   7   6     9245.90     8977.35    127.72 o 
   5   7   6      406.52      507.92     33.75 o 
   6   7   6     1084.31     1074.01     61.13 o 
   7   7   6     5466.15     5852.82    101.96 o 
   8   7   6      732.06      787.77     40.97 o 
   9   7   6      354.48      403.68     49.34 o 
  10   7   6     2003.65     2010.72    128.31 o 
  11   7   6      579.67      532.67     89.08 o 
  12   7   6      788.36      673.93    102.75 o 
  13   7   6     1370.36     1726.04    154.85 o 
 -11   8   6        6.24       39.86     80.44 o 
 -10   8   6      196.84      224.96     61.27 o 
  -9   8   6     1057.22      925.76    135.78 o 
  -8   8   6      462.29      391.13     56.51 o 
  -7   8   6     1549.19     1591.11     84.85 o 
  -6   8   6     4415.48     4175.54    128.86 o 
  -5   8   6      180.35      199.32     39.22 o 
  -4   8   6     1371.46     1335.67     58.42 o 
  -3   8   6     2563.06     2492.25    109.63 o 
  -2   8   6      184.49      224.96     41.63 o 
  -1   8   6     7537.38     7219.21    256.71 o 
   0   8   6    17007.98    15860.07    237.80 o 
   1   8   6      154.56      188.08     23.65 o 
   2   8   6     2123.45     2086.16     70.78 o 
   3   8   6     6868.75     6804.90    151.61 o 
   4   8   6     2714.48     2665.92     89.25 o 
   5   8   6     3228.45     3140.76     66.24 o 
   6   8   6    11747.42    11540.95    162.79 o 
   7   8   6      198.65      231.50     28.60 o 
   8   8   6     1903.21     2042.36     59.49 o 
   9   8   6     1896.63     2002.21     74.87 o 
  10   8   6      484.65      603.66     90.52 o 
  11   8   6      514.16      642.08     99.16 o 
  12   8   6     2466.58     2563.63    163.31 o 
 -10   9   6      525.90      596.98     71.38 o 
  -9   9   6       20.09       22.92     43.65 o 
  -8   9   6     1792.68     1604.30    106.53 o 
  -7   9   6     3699.40     3700.11    175.50 o 
  -6   9   6       25.06       17.94     96.55 o 
  -5   9   6     2896.07     2675.98    101.70 o 
  -4   9   6     4722.28     4608.17    102.76 o 
  -3   9   6        9.55       -2.17     20.26 o 
  -2   9   6     2385.75     2368.69     71.97 o 
  -1   9   6    10863.52    10261.64    192.95 o 
   0   9   6     4224.27     3903.30     89.59 o 
   1   9   6     4575.63     4649.67     99.32 o 
   2   9   6     3991.39     3830.85     88.12 o 
   3   9   6      607.55      656.99     40.34 o 
   4   9   6     1113.86     1093.73     49.44 o 
   5   9   6     5623.58     5538.58    126.93 o 
   6   9   6      498.79      485.05     40.16 o 
   7   9   6     2746.68     2623.00     78.72 o 
   8   9   6     2074.06     2173.05     73.75 o 
   9   9   6       88.33      119.76     50.21 o 
 -11  10   6      676.41      956.82    127.95 o 
 -10  10   6       33.69      -20.15     47.95 o 
  -9  10   6      648.27      597.26     71.04 o 
  -8  10   6     1588.87     1640.82     97.20 o 
  -7  10   6      810.33      904.31     76.83 o 
  -6  10   6     2390.21     2387.43    105.28 o 
  -5  10   6     1960.41     2161.37     96.98 o 
  -4  10   6      727.53      679.81     46.05 o 
  -3  10   6     1453.95     1324.06     71.08 o 
  -2  10   6     3271.11     3107.89    148.52 o 
  -1  10   6      192.19      188.37     28.41 o 
   0  10   6     6658.21     6420.01    172.85 o 
   1  10   6     4497.33     4281.60     97.63 o 
   2  10   6       61.13       83.14     24.40 o 
   3  10   6     2200.49     2279.71     69.81 o 
   4  10   6     2152.19     2223.07     69.84 o 
   5  10   6      167.49      204.55     41.11 o 
   6  10   6     1730.07     1834.16     91.20 o 
   7  10   6     3725.04     3641.39     95.79 o 
   8  10   6       37.36       -2.30     25.93 o 
 -10  11   6      508.28      281.27     85.48 o 
  -9  11   6      899.07      959.29    170.42 o 
  -8  11   6      157.01      185.83     54.78 o 
  -7  11   6      426.79      518.20     65.84 o 
  -6  11   6     2424.63     2511.22    216.13 o 
  -5  11   6      104.59       56.34     57.14 o 
  -4  11   6     1459.48     1385.95     60.23 o 
  -3  11   6     1562.10     1444.58     60.66 o 
  -2  11   6       13.29        9.21     34.20 o 
  -1  11   6     2295.08     2242.25    103.48 o 
   0  11   6     5950.76     5707.00    121.45 o 
   1  11   6      218.82      218.87     31.27 o 
   2  11   6     1237.71     1163.97     54.51 o 
   3  11   6     1049.54     1087.71     53.61 o 
   4  11   6       38.31       77.51     26.90 o 
   5  11   6     2436.58     2260.60    152.00 o 
   6  11   6     2368.23     2452.76    104.58 o 
   7  11   6      195.30      169.49     33.92 o 
   8  11   6     2645.07     2670.33    108.09 o 
   9  11   6     1820.80     1614.91    121.56 o 
  -9  12   6       22.28      -45.83     45.83 o 
  -8  12   6      732.02      874.92     87.54 o 
  -7  12   6      474.28      450.42     67.38 o 
  -6  12   6       67.73       81.15     47.10 o 
  -5  12   6     2963.08     2691.34    208.57 o 
  -4  12   6     1080.77      962.59     57.25 o 
  -3  12   6      424.56      430.23     42.53 o 
  -2  12   6     2972.96     2835.28    110.47 o 
  -1  12   6     2805.68     2707.04     82.85 o 
   0  12   6      129.01       67.39     28.23 o 
   1  12   6     5444.98     5062.66    116.40 o 
   2  12   6     2209.60     2305.86     76.33 o 
   3  12   6      309.05      339.91     37.81 o 
   4  12   6     3892.83     3895.11    101.24 o 
   5  12   6     3672.46     3834.61    101.13 o 
   6  12   6      157.36      167.36     34.56 o 
   7  12   6     2495.19     2523.46    105.94 o 
   8  12   6     2695.85     2893.22    158.45 o 
   9  12   6      118.77       48.77     57.95 o 
  -8  13   6      372.55      355.48     68.75 o 
  -7  13   6       92.03      -17.47     49.88 o 
  -6  13   6     2081.81     1905.22    108.18 o 
  -5  13   6     1263.10     1303.01    118.46 o 
  -4  13   6      133.45      127.38     51.33 o 
  -3  13   6     2668.15     2413.37     82.66 o 
  -2  13   6     1325.05     1293.58    118.99 o 
  -1  13   6       75.20       86.30     43.96 o 
   0  13   6     2867.24     2906.78     89.46 o 
   1  13   6     3437.18     3460.91     97.47 o 
   2  13   6       21.47       21.47     28.00 o 
   3  13   6     1605.34     1644.06     68.95 o 
   4  13   6     1100.55     1176.32    102.85 o 
   5  13   6       47.38       66.34     30.94 o 
   6  13   6      822.50      819.40    116.00 o 
   7  13   6     2696.62     2700.10    211.58 o 
   8  13   6       43.95      -28.43     57.50 o 
   9  13   6     1346.14     1383.22    127.41 o 
  10  13   6      226.01      193.27     76.93 o 
  -7  14   6      925.47      804.75     88.32 o 
  -6  14   6     1202.26     1451.48    156.07 o 
  -5  14   6        5.31      -42.58     45.01 o 
  -4  14   6     2394.51     2398.30    333.41 o 
  -3  14   6     1332.08     1301.51    111.03 o 
  -2  14   6       78.30       24.99     30.51 o 
  -1  14   6      868.05      807.73     56.81 o 
   0  14   6     1700.36     1565.00     74.17 o 
   1  14   6        5.15       12.03     34.28 o 
   2  14   6     2728.00     2639.32     88.64 o 
   3  14   6     1342.46     1289.38     65.87 o 
   4  14   6       78.46      103.54     34.35 o 
   5  14   6     1386.44     1468.06     70.54 o 
   6  14   6     1012.90     1089.91    161.19 o 
   7  14   6       36.43      125.52     65.77 o 
   8  14   6     1445.92     1511.71    132.54 o 
   9  14   6      410.74      317.44     88.18 o 
  -6  15   6       19.08      -82.69     82.69 o 
  -5  15   6      824.37      897.62     89.54 o 
  -4  15   6      775.50      646.95     76.12 o 
  -3  15   6      336.66      284.41     62.22 o 
  -2  15   6      460.45      452.95     49.52 o 
  -1  15   6      214.24      202.08     40.49 o 
   0  15   6       38.39       52.17     34.33 o 
   1  15   6     2631.34     2633.02    109.15 o 
   2  15   6      991.58     1028.62     65.33 o 
   3  15   6      548.57      474.04     49.21 o 
   4  15   6     2012.89     1905.37    174.31 o 
   5  15   6      178.38      257.37     56.18 o 
   6  15   6      130.38      100.84     60.28 o 
   7  15   6     1230.35     1313.22    129.48 o 
  -5  16   6       52.23      137.40    102.84 o 
  -4  16   6      170.60      140.26    106.53 o 
  -3  16   6     1664.04     1541.95    149.81 o 
  -2  16   6      121.88       72.01     39.12 o 
  -1  16   6      513.16      538.53     55.67 o 
   0  16   6     2044.63     2013.07     90.56 o 
   1  16   6     1143.81     1016.17     67.94 o 
   2  16   6      180.47      180.18     52.56 o 
   3  16   6     3314.86     3437.30    110.13 o 
   4  16   6      690.20      723.79     62.81 o 
   5  16   6       71.91       50.51     47.83 o 
  -3  17   6      662.83      584.22    127.77 o 
  -2  17   6      497.27      346.77    115.80 o 
  -1  17   6     1008.24     1033.69     71.93 o 
   0  17   6      529.01      460.14     54.18 o 
   1  17   6      128.33      172.21     43.59 o 
   2  17   6     1526.33     1707.06     84.20 o 
   3  17   6      851.23      882.21     68.79 o 
   4  17   6      327.89      232.68    104.46 o 
   1  18   6      592.34      507.65    123.45 o 
   2  18   6      583.63      416.60     88.63 o 
  -3 -16   7        8.43      -14.13     75.49 o 
  -2 -16   7      734.98      738.35     98.66 o 
  -1 -16   7      781.05      881.55     88.10 o 
   0 -16   7       15.41       53.64     89.57 o 
   1 -16   7     1101.74     1071.00    137.67 o 
   2 -16   7     1249.93     1179.51    147.20 o 
  -5 -15   7      877.80      870.08    135.51 o 
  -4 -15   7      107.18       17.06     68.56 o 
  -3 -15   7     1420.25     1471.18    100.53 o 
  -2 -15   7      833.88      854.22     83.58 o 
  -1 -15   7        8.58       24.73     54.08 o 
   0 -15   7      732.50      711.85    134.74 o 
   1 -15   7     1698.12     1916.70    159.53 o 
   2 -15   7       42.23      -21.32     71.53 o 
   3 -15   7      941.84     1058.31    134.43 o 
   4 -15   7      388.51      326.53     65.10 o 
   5 -15   7        2.79      -28.45     52.58 o 
  -6 -14   7      815.35      734.55    116.79 o 
  -5 -14   7       34.38       51.09     49.55 o 
  -4 -14   7     1070.62     1130.35     89.34 o 
  -3 -14   7     1068.02     1137.68    150.98 o 
  -2 -14   7      241.24      172.59    105.18 o 
  -1 -14   7      719.75      694.06     84.40 o 
   0 -14   7      530.03      479.92     62.37 o 
   1 -14   7        6.36       -9.16     42.53 o 
   2 -14   7     1394.44     1402.30    134.61 o 
   3 -14   7      646.64      669.79    107.61 o 
   4 -14   7      139.48      186.66     55.99 o 
   5 -14   7      882.45      931.24     97.40 o 
   6 -14   7      282.65      139.51     58.80 o 
  -8 -13   7      649.01      638.48    113.73 o 
  -7 -13   7      185.38      154.03     54.46 o 
  -6 -13   7       51.21       50.50     47.56 o 
  -5 -13   7      626.01      634.83    117.92 o 
  -4 -13   7      252.94      189.63     51.38 o 
  -3 -13   7      910.18      895.35     78.61 o 
  -2 -13   7     3376.41     3262.48    329.72 o 
  -1 -13   7      709.04      638.25     69.37 o 
   0 -13   7      243.16      260.20     50.29 o 
   1 -13   7      680.50      800.60     91.96 o 
   2 -13   7     1093.07      999.20    115.89 o 
   3 -13   7      217.02      205.10     70.23 o 
   4 -13   7     2561.96     2766.11    153.82 o 
   5 -13   7      602.34      531.30     67.51 o 
   6 -13   7      252.01       81.03     53.62 o 
   7 -13   7      949.02      938.98     93.67 o 
   8 -13   7      693.43      585.57    117.51 o 
  -9 -12   7      870.18     1056.06    132.27 o 
  -8 -12   7      208.85      111.81     54.18 o 
  -7 -12   7      306.44      256.55     56.94 o 
  -6 -12   7     1055.91     1026.96    134.38 o 
  -5 -12   7      332.75      336.66     55.14 o 
  -4 -12   7      209.04      178.14     78.15 o 
  -3 -12   7     3258.25     3438.29    126.25 o 
  -2 -12   7     1388.09     1343.64     82.26 o 
  -1 -12   7      254.79      308.32     50.32 o 
   0 -12   7      900.66      962.91     72.03 o 
   1 -12   7     1572.85     1685.09     87.20 o 
   2 -12   7      295.97      237.60     36.97 o 
   3 -12   7     3779.85     3874.38    346.10 o 
   4 -12   7     1430.73     1559.16     89.36 o 
   5 -12   7      270.99      365.99     90.79 o 
   6 -12   7     1831.16     2125.24    110.19 o 
   7 -12   7      823.95      785.26     83.64 o 
   8 -12   7        5.20       23.12     62.08 o 
 -10 -11   7      786.96      911.74    128.76 o 
  -9 -11   7      456.22      435.72     66.70 o 
  -8 -11   7      804.25      849.60     80.90 o 
  -7 -11   7     1498.88     1430.03     99.38 o 
  -6 -11   7      326.31      337.90     77.02 o 
  -5 -11   7      472.33      394.31     54.98 o 
  -4 -11   7     2592.73     2522.07    107.01 o 
  -3 -11   7      899.21      922.92     71.04 o 
  -2 -11   7      660.09      696.18     64.84 o 
  -1 -11   7     4386.19     4209.17    131.55 o 
   0 -11   7     1497.94     1463.95    153.59 o 
   1 -11   7      431.19      430.43     40.07 o 
   2 -11   7     2621.00     2576.32     79.39 o 
   3 -11   7      985.92     1105.66     74.53 o 
   4 -11   7      651.93      704.44     74.82 o 
   5 -11   7     2357.34     2499.02    175.50 o 
   6 -11   7      435.02      434.99     61.63 o 
   7 -11   7       98.99       72.58     48.06 o 
   8 -11   7      559.36      622.37     72.52 o 
 -11 -10   7      338.34      246.99     85.21 o 
 -10 -10   7      348.10      266.25     47.58 o 
  -9 -10   7      520.12      599.49     92.91 o 
  -8 -10   7     1274.04     1314.68     71.11 o 
  -7 -10   7      219.50      242.35     39.05 o 
  -6 -10   7      464.60      555.95     48.63 o 
  -5 -10   7     2155.18     2106.83     76.93 o 
  -4 -10   7      246.09      249.31     36.24 o 
  -3 -10   7      620.27      697.54     50.47 o 
  -2 -10   7     3086.43     3027.22     87.24 o 
  -1 -10   7      309.82      342.87     36.62 o 
   0 -10   7      430.97      403.81     38.95 o 
   1 -10   7      660.06      639.78     40.63 o 
   2 -10   7      466.15      478.25     50.89 o 
   3 -10   7     1302.35     1185.77     80.39 o 
   4 -10   7     4458.04     4572.78    113.86 o 
   5 -10   7       34.17       68.47     50.03 o 
   6 -10   7      837.37      832.57     74.07 o 
   7 -10   7     1486.78     1420.33     90.70 o 
   8 -10   7      464.93      544.94    101.85 o 
   9 -10   7      510.62      635.94    104.78 o 
 -11  -9   7       18.24        1.98     67.57 o 
 -10  -9   7      157.44      137.73     41.90 o 
  -9  -9   7     1794.08     1691.03     78.45 o 
  -8  -9   7       55.90       32.12     32.65 o 
  -7  -9   7     1140.58     1171.47     82.85 o 
  -6  -9   7     1170.93     1124.27     69.29 o 
  -5  -9   7       30.57       41.90     27.60 o 
  -4  -9   7      832.36      895.50     52.19 o 
  -3  -9   7     3053.15     3155.55    106.64 o 
  -2  -9   7      434.60      467.46     44.04 o 
  -1  -9   7     3563.82     3307.83     87.72 o 
   0  -9   7     3870.81     3866.05    141.07 o 
   1  -9   7       48.76       36.79     20.98 o 
   2  -9   7     2383.92     2425.88     65.62 o 
   3  -9   7     4105.99     4194.30     86.23 o 
   4  -9   7     2155.51     2308.64     89.05 o 
   5  -9   7     3872.85     4096.12    106.41 o 
   6  -9   7     3744.68     3893.59    105.70 o 
   7  -9   7      605.41      628.44     55.22 o 
   8  -9   7      263.49      223.81     43.00 o 
   9  -9   7     1196.35     1238.06     74.77 o 
  10  -9   7      489.90      406.52     90.25 o 
 -11  -8   7      532.01      438.82     67.48 o 
 -10  -8   7      270.38      234.53     43.59 o 
  -9  -8   7       14.99      -10.30     32.45 o 
  -8  -8   7     1662.07     1746.84     74.51 o 
  -7  -8   7     1878.82     1983.55     75.39 o 
  -6  -8   7       41.52       56.51     34.93 o 
  -5  -8   7     1335.23     1314.29     58.78 o 
  -4  -8   7     4234.08     4250.13    101.84 o 
  -3  -8   7      519.79      637.08     57.14 o 
  -2  -8   7     6999.82     6940.34    149.67 o 
  -1  -8   7     6395.91     6159.38    230.34 o 
   0  -8   7       98.17       42.36     18.83 o 
   1  -8   7     3702.75     3658.07     74.95 o 
   2  -8   7     5781.92     5991.64    103.20 o 
   3  -8   7     1450.36     1360.05     47.87 o 
   4  -8   7      637.10      752.56     49.47 o 
   5  -8   7     8439.32     8480.58    161.70 o 
   6  -8   7      402.15      336.93     42.18 o 
   7  -8   7     1210.58     1166.18     64.27 o 
   8  -8   7     1663.28     1710.68     76.51 o 
   9  -8   7      178.69      118.73     39.12 o 
  10  -8   7      437.97      414.52     63.37 o 
  11  -8   7     1378.05     1221.17    131.46 o 
 -11  -7   7      322.88      356.88     61.52 o 
 -10  -7   7      247.80      237.53     42.17 o 
  -9  -7   7     1222.82     1315.33     68.46 o 
  -8  -7   7     4331.86     4308.28    129.73 o 
  -7  -7   7      113.98       94.40     66.72 o 
  -6  -7   7     3119.43     3235.86     89.78 o 
  -5  -7   7     4384.01     4490.65    105.47 o 
  -4  -7   7      198.18      166.99     33.57 o 
  -3  -7   7     2113.55     2070.66     66.60 o 
  -2  -7   7    10779.29    10728.35    181.46 o 
  -1  -7   7      262.43      257.23     24.03 o 
   0  -7   7     6517.87     6449.94    103.40 o 
   1  -7   7     6194.99     6085.32    109.95 o 
   2  -7   7       27.14       11.51     17.14 o 
   3  -7   7      653.09      648.39     37.26 o 
   4  -7   7     6969.41     7058.00    135.99 o 
   5  -7   7       10.28        7.20     24.78 o 
   6  -7   7     2789.88     2845.20    107.74 o 
   7  -7   7     2393.28     2352.54     80.73 o 
   8  -7   7       13.45       37.17     32.08 o 
   9  -7   7      876.31      902.85     70.03 o 
  10  -7   7     1032.17     1041.42     83.01 o 
  11  -7   7       50.74       21.24     50.84 o 
 -12  -6   7      633.63      742.06    273.89 o 
 -11  -6   7        3.57      -34.14     40.43 o 
 -10  -6   7      553.93      607.45     53.98 o 
  -9  -6   7     1795.40     1739.17     75.01 o 
  -8  -6   7      188.82      210.05     36.56 o 
  -7  -6   7     1774.73     1986.01     72.09 o 
  -6  -6   7     4965.10     4993.12    113.53 o 
  -5  -6   7       96.88       78.19     32.96 o 
  -4  -6   7     1106.38     1128.59     56.48 o 
  -3  -6   7     2364.72     2197.55     66.51 o 
  -2  -6   7        6.30       13.06     18.14 o 
  -1  -6   7     5485.63     5135.60    129.26 o 
   0  -6   7     6084.90     5926.64     95.12 o 
   1  -6   7       20.43       10.88     15.39 o 
   2  -6   7     4620.00     4385.76     79.74 o 
   3  -6   7     1952.07     1963.22     51.69 o 
   4  -6   7       55.20       58.59     18.93 o 
   5  -6   7     1765.40     1984.61     82.66 o 
   6  -6   7     4071.40     4071.67    100.01 o 
   7  -6   7       42.02      -24.16     26.00 o 
   8  -6   7     1838.47     1965.83    107.42 o 
   9  -6   7     1495.77     1569.96     72.22 o 
  10  -6   7      204.27      207.84     50.67 o 
  11  -6   7     1364.37     1347.46     92.69 o 
  12  -6   7     1798.46     1710.20    148.37 o 
 -12  -5   7       51.51       72.43     68.02 o 
 -11  -5   7      653.33      652.18     73.01 o 
 -10  -5   7      593.03      658.35     69.66 o 
  -9  -5   7       28.43       61.23     31.53 o 
  -8  -5   7     1833.76     1852.90     70.88 o 
  -7  -5   7     3121.12     2882.22     84.83 o 
  -6  -5   7     1036.50     1024.27     52.84 o 
  -5  -5   7     2770.43     2627.23     95.22 o 
  -4  -5   7     1476.61     1360.22     53.46 o 
  -3  -5   7       10.13        1.79     22.97 o 
  -2  -5   7     8411.50     8358.60    119.17 o 
  -1  -5   7     9937.34     9927.19    162.01 o 
   0  -5   7       51.70       68.92     16.56 o 
   1  -5   7     9363.85     9020.18    128.28 o 
   2  -5   7     4193.80     4042.83     73.59 o 
   3  -5   7        5.84       24.55     15.01 o 
   4  -5   7     4758.72     4542.02     82.14 o 
   5  -5   7     8203.47     8139.12    147.52 o 
   6  -5   7      431.66      430.07     44.95 o 
   7  -5   7     5988.10     6066.15    128.84 o 
   8  -5   7     4433.73     4331.61    109.61 o 
   9  -5   7       31.67       32.65     30.81 o 
  10  -5   7     1616.72     1794.39    121.69 o 
  11  -5   7     1762.18     1727.37     99.92 o 
  12  -5   7       49.25       44.64     65.05 o 
 -12  -4   7     1083.74     1039.80     90.19 o 
 -11  -4   7      343.25      325.79     58.96 o 
 -10  -4   7      323.59      284.41     51.39 o 
  -9  -4   7     1852.73     1821.11     73.58 o 
  -8  -4   7      662.64      687.49     49.78 o 
  -7  -4   7       24.52       -5.27     23.23 o 
  -6  -4   7     9317.62     8972.03    163.11 o 
  -5  -4   7     3375.75     3471.58     85.58 o 
  -4  -4   7      822.02      834.89     41.94 o 
  -3  -4   7     6109.09     5974.14    113.77 o 
  -2  -4   7     5103.56     4989.83     80.35 o 
  -1  -4   7       13.15        6.97     12.48 o 
   0  -4   7    12071.39    12015.29    158.08 o 
   1  -4   7    10676.88    10529.54    205.54 o 
   2  -4   7      432.46      421.12     29.13 o 
   3  -4   7     3646.85     3612.45     68.19 o 
   4  -4   7    10640.43    10828.11    150.13 o 
   5  -4   7       25.58       22.23     20.44 o 
   6  -4   7     4090.59     4330.05     98.84 o 
   7  -4   7     4460.53     4768.92    108.78 o 
   8  -4   7      322.26      351.99     38.49 o 
   9  -4   7     1494.53     1514.00     67.90 o 
  10  -4   7     1258.74     1140.50     80.89 o 
  11  -4   7      141.53      109.31     47.98 o 
  12  -4   7      476.90      552.75     69.06 o 
 -12  -3   7      627.98      595.73     73.91 o 
 -11  -3   7      501.93      480.95     63.19 o 
 -10  -3   7     2224.92     2312.02    106.39 o 
  -9  -3   7     1401.72     1569.55     69.51 o 
  -8  -3   7      929.92     1055.08     56.44 o 
  -7  -3   7     4634.80     4668.93    108.79 o 
  -6  -3   7     2298.12     2289.74     70.20 o 
  -5  -3   7      318.94      325.50     30.29 o 
  -4  -3   7     5874.35     6030.62    129.39 o 
  -3  -3   7     5987.20     6159.33     91.10 o 
  -2  -3   7      959.26     1006.78     31.82 o 
  -1  -3   7     5145.87     5182.34     88.55 o 
   0  -3   7    16194.40    16339.20    230.01 o 
   1  -3   7       12.71       26.85     12.57 o 
   2  -3   7     7705.53     7333.64    106.58 o 
   3  -3   7     3677.98     3575.15     65.73 o 
   4  -3   7      288.02      257.27     24.04 o 
   5  -3   7     3465.71     3486.70     80.52 o 
   6  -3   7     2030.09     2087.47     64.63 o 
   7  -3   7      103.48      172.69     28.89 o 
   8  -3   7     4137.74     4081.55    125.21 o 
   9  -3   7     1178.67     1015.00     58.05 o 
  10  -3   7      137.77      171.67     67.03 o 
  11  -3   7      880.61      862.28     75.27 o 
  12  -3   7     1047.06      878.32     78.20 o 
 -12  -2   7       18.25       65.60     49.89 o 
 -11  -2   7     1553.19     1581.05     96.04 o 
 -10  -2   7      647.49      684.78     68.12 o 
  -9  -2   7      421.17      408.83     56.60 o 
  -8  -2   7     1915.80     1947.24     71.81 o 
  -7  -2   7     2744.30     2706.42     79.66 o 
  -6  -2   7       19.06       34.48     21.35 o 
  -5  -2   7     6314.82     6224.70    120.85 o 
  -4  -2   7     4015.55     4184.12     89.94 o 
  -3  -2   7      184.56      219.70     19.11 o 
  -2  -2   7     6104.09     6270.35     92.83 o 
  -1  -2   7     3578.54     3532.61    116.26 o 
   0  -2   7       20.05       22.52     11.52 o 
   1  -2   7    17686.50    17552.47    215.99 o 
   2  -2   7     4494.10     4262.31     84.49 o 
   3  -2   7     4679.40     4715.18     76.75 o 
   4  -2   7     6372.07     6405.42    167.89 o 
   5  -2   7     2210.25     2268.17     51.85 o 
   6  -2   7      298.99      284.86     28.27 o 
   7  -2   7     5449.36     5588.31    116.09 o 
   8  -2   7     1293.80     1364.90     59.72 o 
   9  -2   7      425.74      431.07     52.43 o 
  10  -2   7     3517.69     3345.65    122.47 o 
  11  -2   7     1666.78     1602.01     90.72 o 
  12  -2   7       16.91       -1.12     48.00 o 
  13  -2   7     1125.29     1304.76    143.33 o 
 -12  -1   7      794.34      581.55     74.24 o 
 -11  -1   7      713.12      613.92     70.14 o 
 -10  -1   7      369.50      351.78     53.59 o 
  -9  -1   7     2363.12     2374.07     99.55 o 
  -8  -1   7      727.40      686.18     49.11 o 
  -7  -1   7      586.63      591.42     43.46 o 
  -6  -1   7     7454.57     7111.34    164.75 o 
  -5  -1   7     1422.76     1232.30     49.17 o 
  -4  -1   7     3685.72     3623.61     71.53 o 
  -3  -1   7    14005.32    13963.21    177.17 o 
  -2  -1   7     2070.63     2023.47     52.26 o 
  -1  -1   7     3052.99     2827.39     53.12 o 
   0  -1   7    12859.46    12927.89    164.38 o 
   1  -1   7     5980.44     6129.22     89.55 o 
   2  -1   7     6972.57     6857.77     97.67 o 
   3  -1   7    13420.94    12969.17    231.73 o 
   4  -1   7     2751.77     2994.66     57.59 o 
   5  -1   7     1160.58     1192.50     37.59 o 
   6  -1   7     6172.69     6327.56    119.94 o 
   7  -1   7     4188.14     4150.94     94.94 o 
   8  -1   7      323.40      341.63     35.31 o 
   9  -1   7     6130.45     5891.56    160.63 o 
  10  -1   7     2349.18     2151.22    137.71 o 
  11  -1   7        7.06        7.60     38.79 o 
  12  -1   7     1151.44     1303.60     97.40 o 
  13  -1   7      826.45      782.44    124.62 o 
 -12   0   7      205.43      213.99    111.89 o 
 -11   0   7      438.24      504.73     76.62 o 
 -10   0   7     1742.59     1908.50     96.89 o 
  -9   0   7       20.50       33.01     34.72 o 
  -8   0   7      497.26      510.46     44.15 o 
  -7   0   7     6176.27     6026.32    125.29 o 
  -6   0   7     4149.30     4254.11    146.80 o 
  -5   0   7     4032.28     3984.40     71.18 o 
  -4   0   7    14450.67    14186.84    181.20 o 
  -3   0   7      759.10      748.85     56.45 o 
  -2   0   7      196.73      173.59     32.72 o 
  -1   0   7     9791.80     9519.12    130.13 o 
   0   0   7     6419.11     6743.39     95.05 o 
   1   0   7     1630.84     1545.19     49.25 o 
   2   0   7    21768.96    21222.74    487.34 o 
   3   0   7     3260.09     3292.04     57.42 o 
   4   0   7      659.78      643.50     26.72 o 
   5   0   7     6208.42     6233.61    108.52 o 
   6   0   7     5061.60     5093.57     84.46 o 
   7   0   7      649.63      669.06     42.53 o 
   8   0   7     6814.93     6672.73    133.13 o 
   9   0   7     1041.95     1008.47     67.88 o 
  10   0   7      369.35      312.21     51.37 o 
  11   0   7     1212.14     1261.79    117.83 o 
  12   0   7      634.91      456.31     65.20 o 
  13   0   7      111.65      189.04     87.19 o 
 -12   1   7      464.50      326.69     62.12 o 
 -11   1   7     2123.16     2141.91    108.13 o 
 -10   1   7      294.82      270.44     51.10 o 
  -9   1   7     1828.94     1861.47     90.03 o 
  -8   1   7     3093.29     3051.91     85.99 o 
  -7   1   7     1061.92     1002.59     78.41 o 
  -6   1   7      364.16      378.00     34.67 o 
  -5   1   7    10436.53    10544.69    145.16 o 
  -4   1   7     2621.47     2535.20     53.41 o 
  -3   1   7     7412.70     7725.07    109.77 o 
  -2   1   7    12855.59    12727.66    162.65 o 
  -1   1   7     3781.43     3795.27     65.15 o 
   0   1   7       91.36       82.55     17.61 o 
   1   1   7     8016.57     7788.42    130.64 o 
   2   1   7     3505.32     3354.28    122.37 o 
   3   1   7      194.60      173.93     18.50 o 
   4   1   7     7227.20     7372.49    105.01 o 
   5   1   7     1360.52     1433.17     39.03 o 
   6   1   7      198.36      169.47     25.61 o 
   7   1   7     8740.06     8357.83    149.29 o 
   8   1   7      815.90      894.86     49.04 o 
   9   1   7     1304.42     1231.45     72.51 o 
  10   1   7     2134.57     2203.83     99.29 o 
  11   1   7      278.90      213.08     50.88 o 
  12   1   7      126.05      188.38     56.46 o 
  13   1   7      712.76      818.76    149.45 o 
 -12   2   7      938.36      930.82    122.19 o 
 -11   2   7      597.05      699.85     76.21 o 
 -10   2   7      684.93      660.88     67.47 o 
  -9   2   7     3179.25     3055.31    113.28 o 
  -8   2   7       97.72       70.57     68.25 o 
  -7   2   7       86.40       64.27     25.34 o 
  -6   2   7     5028.87     5048.34     87.87 o 
  -5   2   7     2804.57     2671.35     57.43 o 
  -4   2   7     2989.47     3139.75     84.61 o 
  -3   2   7     6062.63     5992.43    115.70 o 
  -2   2   7     1022.74     1100.49     38.56 o 
  -1   2   7      675.61      599.56     26.58 o 
   0   2   7     1982.35     1838.12     38.99 o 
   1   2   7      638.32      553.48     41.15 o 
   2   2   7     3031.30     3293.79    108.81 o 
   3   2   7    20907.21    21132.11    252.10 o 
   4   2   7      440.75      420.78     40.27 o 
   5   2   7     9093.97     8714.20    122.79 o 
   6   2   7     6842.92     6638.21    102.52 o 
   7   2   7     1540.66     1613.21     83.83 o 
   8   2   7     3093.21     3112.79    204.47 o 
   9   2   7     5264.62     5141.25    146.47 o 
  10   2   7      459.82      417.15     53.63 o 
  11   2   7      849.52      803.42     74.10 o 
  12   2   7     1467.42     1593.89     99.10 o 
  13   2   7      567.84      492.09    101.04 o 
 -12   3   7      140.64      103.13     52.33 o 
 -11   3   7      363.10      315.63     94.52 o 
 -10   3   7     2087.75     1965.76     98.41 o 
  -9   3   7       69.99       -9.58     75.31 o 
  -8   3   7     2642.43     2443.03    125.83 o 
  -7   3   7     1173.04     1305.94     45.54 o 
  -6   3   7       59.29       40.23     17.78 o 
  -5   3   7     2835.27     2841.34     60.35 o 
  -4   3   7     6602.39     6649.81    119.81 o 
  -3   3   7      386.83      312.34     24.38 o 
  -2   3   7    10770.36    10744.65    142.49 o 
  -1   3   7     8776.10     8641.81    168.97 o 
   0   3   7       41.36       47.75     11.33 o 
   1   3   7     8975.84     9384.30    124.79 o 
   2   3   7     9705.15     9409.55    124.57 o 
   3   3   7     1453.62     1376.96     45.22 o 
   4   3   7     7959.31     7824.60    110.88 o 
   5   3   7     9056.01     8854.37    124.96 o 
   6   3   7      515.68      599.26     37.22 o 
   7   3   7       93.33       89.91     19.66 o 
   8   3   7     3088.97     3247.48    123.40 o 
   9   3   7     1485.27     1385.81     78.59 o 
  10   3   7     1318.33     1389.42     82.83 o 
  11   3   7     2697.04     2766.63    129.43 o 
  12   3   7       77.15       81.13     50.95 o 
  13   3   7       63.85      138.57     82.87 o 
 -12   4   7      696.90      758.21    100.37 o 
 -11   4   7      626.54      606.29    152.06 o 
 -10   4   7        0.70       20.35     57.14 o 
  -9   4   7     2336.81     2278.93    174.15 o 
  -8   4   7     2229.43     2118.57     90.62 o 
  -7   4   7      245.21      236.44     29.70 o 
  -6   4   7     3316.39     3267.40     68.95 o 
  -5   4   7     4004.50     4157.85     76.48 o 
  -4   4   7      648.83      586.03     42.60 o 
  -3   4   7     4423.97     4370.49     74.62 o 
  -2   4   7    12027.42    11579.43    152.41 o 
  -1   4   7       20.85       15.23     11.95 o 
   0   4   7     2526.63     2545.95     50.50 o 
   1   4   7    10156.91    10159.81    135.54 o 
   2   4   7      338.48      246.63     17.74 o 
   3   4   7     5410.71     5337.62     96.88 o 
   4   4   7    13489.96    13386.52    172.70 o 
   5   4   7      282.73      335.30     24.39 o 
   6   4   7      737.68      733.20     33.06 o 
   7   4   7     5963.64     5851.67     98.25 o 
   8   4   7      187.99      171.47     38.63 o 
   9   4   7     1306.71     1454.38     79.41 o 
  10   4   7     4354.59     4427.79    201.41 o 
  11   4   7       95.20        1.43     41.15 o 
  12   4   7      834.42     1046.71    120.39 o 
  13   4   7      608.43      899.05    130.11 o 
 -12   5   7      493.04      427.00    139.82 o 
 -11   5   7       88.82      106.19     49.46 o 
 -10   5   7     1616.29     1584.05    151.70 o 
  -9   5   7     2436.07     2549.85    107.63 o 
  -8   5   7        2.58       15.18     24.49 o 
  -7   5   7     2466.66     2504.48     74.27 o 
  -6   5   7     4367.02     4523.70    150.12 o 
  -5   5   7      293.96      281.35     40.43 o 
  -4   5   7     2609.60     2514.57     56.25 o 
  -3   5   7     9527.58     9381.96    131.42 o 
  -2   5   7     1674.68     1772.48     89.56 o 
  -1   5   7     8991.22     8932.01    123.86 o 
   0   5   7     7401.51     7406.96    120.18 o 
   1   5   7        2.15        3.76     11.25 o 
   2   5   7     3502.60     3445.51     61.88 o 
   3   5   7     8213.57     8067.21    129.73 o 
   4   5   7      380.07      454.71     26.15 o 
   5   5   7     6016.29     5978.91     95.54 o 
   6   5   7     3759.61     3752.33     82.30 o 
   7   5   7      400.46      393.26     29.84 o 
   8   5   7      845.58      743.33     59.79 o 
   9   5   7     1521.64     1629.80    103.70 o 
  10   5   7       15.35       -8.56     37.72 o 
  11   5   7     1662.67     1843.17    108.11 o 
  12   5   7      720.95      744.11    114.63 o 
  13   5   7        9.95      -33.38     75.04 o 
 -11   6   7      429.24      384.55     88.99 o 
 -10   6   7     1581.88     1567.36     93.59 o 
  -9   6   7       53.22       44.35     40.16 o 
  -8   6   7     1590.60     1633.69     87.16 o 
  -7   6   7     1446.89     1555.07     61.50 o 
  -6   6   7       60.10       49.48     20.10 o 
  -5   6   7     1044.35     1067.20     39.59 o 
  -4   6   7     1975.90     2021.04     58.18 o 
  -3   6   7      105.41      118.45     17.26 o 
  -2   6   7     6812.34     6548.18    144.48 o 
  -1   6   7     3795.27     3722.00     66.61 o 
   0   6   7      889.61      869.60     55.35 o 
   1   6   7     5344.52     5337.36     85.08 o 
   2   6   7     5245.74     5211.73     84.07 o 
   3   6   7       50.07       51.78     13.99 o 
   4   6   7    10776.00    10556.36    151.51 o 
   5   6   7     2637.11     2651.02     58.65 o 
   6   6   7       15.77       21.81     16.73 o 
   7   6   7     3907.20     3581.63     86.79 o 
   8   6   7     1471.11     1535.77     60.15 o 
   9   6   7        3.32       26.81     36.53 o 
  10   6   7     3810.34     4175.03    248.34 o 
  11   6   7     3632.24     3534.31    186.43 o 
  12   6   7       84.84      122.82     76.03 o 
 -11   7   7      107.92       57.95     77.83 o 
 -10   7   7       15.52       29.60     71.08 o 
  -9   7   7     1292.67     1268.81    212.48 o 
  -8   7   7     1405.98     1480.15     86.53 o 
  -7   7   7      551.64      557.13     60.14 o 
  -6   7   7     2527.40     2641.80     68.16 o 
  -5   7   7      314.99      341.07     27.22 o 
  -4   7   7      152.66      127.82     20.08 o 
  -3   7   7     9312.62     9203.80    132.06 o 
  -2   7   7     7805.45     7456.00    122.78 o 
  -1   7   7      632.82      641.69     30.60 o 
   0   7   7    10093.12     9860.93    135.79 o 
   1   7   7     3187.72     3119.92     84.18 o 
   2   7   7       19.12       23.56     14.11 o 
   3   7   7     4909.00     4725.13     81.05 o 
   4   7   7     7097.78     6956.91    107.32 o 
   5   7   7       30.58       25.23     17.44 o 
   6   7   7     3821.00     3907.09    111.29 o 
   7   7   7     2806.87     2721.07     86.56 o 
   8   7   7      115.09      105.44     30.26 o 
   9   7   7     1248.85     1196.46     75.72 o 
  10   7   7     2782.76     2904.53    115.16 o 
  11   7   7       49.62       27.44     62.35 o 
  12   7   7      595.27      856.67    123.27 o 
 -11   8   7       52.05      -19.35     78.19 o 
 -10   8   7      871.86      815.64    129.75 o 
  -9   8   7     1273.91     1250.94    111.30 o 
  -8   8   7      245.34      232.46     49.80 o 
  -7   8   7     4119.60     4271.15    137.71 o 
  -6   8   7     1055.99     1186.46     74.07 o 
  -5   8   7      165.18      192.19     29.29 o 
  -4   8   7     4175.82     4129.63     96.12 o 
  -3   8   7      998.87      994.31     48.44 o 
  -2   8   7     1138.07     1079.36     48.90 o 
  -1   8   7     8879.54     8341.63    147.01 o 
   0   8   7     5908.69     5982.89    116.42 o 
   1   8   7      237.90      220.19     25.93 o 
   2   8   7     2519.30     2496.70     67.28 o 
   3   8   7     7589.34     7696.48    137.50 o 
   4   8   7       88.29       79.47     22.23 o 
   5   8   7     5234.34     4990.25    105.33 o 
   6   8   7     2422.62     2476.76     61.58 o 
   7   8   7        8.46        0.23     22.52 o 
   8   8   7     1044.88     1055.96     54.76 o 
   9   8   7     1607.81     1899.01    184.14 o 
  10   8   7       21.88       39.77     57.41 o 
  11   8   7     1752.18     2250.60    154.58 o 
 -10   9   7      403.44      419.76     65.96 o 
  -9   9   7       65.03      130.13     50.01 o 
  -8   9   7     3052.58     3097.32    125.71 o 
  -7   9   7     1866.27     1889.79     96.33 o 
  -6   9   7     1209.38     1257.70     83.32 o 
  -5   9   7     1783.92     1770.90     64.92 o 
  -4   9   7     1246.79     1211.66     55.24 o 
  -3   9   7      447.27      408.11     37.98 o 
  -2   9   7     6423.43     6194.53    123.72 o 
  -1   9   7     6679.95     6321.35    124.37 o 
   0   9   7      330.30      333.55     31.38 o 
   1   9   7     2896.94     2785.40     90.38 o 
   2   9   7      628.65      620.12     71.77 o 
   3   9   7       13.04       10.19     20.32 o 
   4   9   7     4082.06     3916.19     91.92 o 
   5   9   7     1624.53     1627.22     76.92 o 
   6   9   7      666.42      584.69     55.36 o 
   7   9   7     3686.16     3556.08    113.65 o 
   8   9   7      279.46      375.70     48.15 o 
   9   9   7      119.63       86.53     38.24 o 
 -10  10   7      120.20      112.86     56.28 o 
  -9  10   7      342.42      367.73     64.36 o 
  -8  10   7      611.44      572.87     70.51 o 
  -7  10   7      245.45      227.07     51.83 o 
  -6  10   7     2059.37     1980.98     97.52 o 
  -5  10   7      119.56      125.31     41.42 o 
  -4  10   7      582.74      545.54     43.40 o 
  -3  10   7     1811.60     1728.39     72.70 o 
  -2  10   7      599.54      578.75     44.01 o 
  -1  10   7      585.15      500.83     63.87 o 
   0  10   7     2514.81     2489.82     99.58 o 
   1  10   7      608.84      765.80     46.23 o 
   2  10   7     2436.59     2315.86    151.16 o 
   3  10   7     3205.29     3275.68    117.76 o 
   4  10   7      959.25      988.25     51.23 o 
   5  10   7      634.50      668.98     47.56 o 
   6  10   7     5475.16     5611.92    156.88 o 
   7  10   7     1085.59      995.41    127.95 o 
   8  10   7      664.26      562.98     64.92 o 
   9  10   7     1021.64     1025.11     99.60 o 
  -9  11   7       28.26       57.52     53.87 o 
  -8  11   7      160.90       23.04     46.88 o 
  -7  11   7     1585.05     1606.37     98.99 o 
  -6  11   7      122.14      104.29     47.60 o 
  -5  11   7     1122.20     1077.75     77.72 o 
  -4  11   7     2250.91     2249.73     76.85 o 
  -3  11   7      381.52      423.83     39.46 o 
  -2  11   7      982.52      903.15     54.45 o 
  -1  11   7     6125.21     6021.80    127.57 o 
   0  11   7     2053.23     2100.20    100.79 o 
   1  11   7      804.26      781.88     48.69 o 
   2  11   7     4036.32     4143.69    249.35 o 
   3  11   7      587.53      626.61     53.42 o 
   4  11   7      275.67      264.66     34.38 o 
   5  11   7     5582.59     5800.86    126.36 o 
   6  11   7     1605.41     1694.96     82.90 o 
   7  11   7      785.48      762.46     96.73 o 
   8  11   7     1688.90     1694.55    115.89 o 
   9  11   7      305.24      378.71     71.62 o 
  -8  12   7     1152.01     1151.40    122.82 o 
  -7  12   7      340.85      264.74     59.51 o 
  -6  12   7     1401.60     1274.55    136.59 o 
  -5  12   7     4388.09     4260.53    147.34 o 
  -4  12   7      204.81      222.73     45.59 o 
  -3  12   7      773.86      871.37     62.28 o 
  -2  12   7     3606.18     3612.16     98.30 o 
  -1  12   7     2649.10     2527.85     81.78 o 
   0  12   7     1776.00     1716.37     93.09 o 
   1  12   7     5542.79     5557.70    179.55 o 
   2  12   7      230.58      240.48     34.90 o 
   3  12   7      819.18      848.99     53.48 o 
   4  12   7     2418.53     2590.51    129.84 o 
   5  12   7      744.23      709.14     63.15 o 
   6  12   7      292.86      326.77     48.80 o 
   7  12   7     2590.13     2795.56    177.03 o 
   8  12   7      378.77      207.31     64.60 o 
  -8  13   7      226.32      159.08    102.03 o 
  -7  13   7      485.37      398.47    158.00 o 
  -6  13   7     1950.16     2020.56    112.92 o 
  -5  13   7      599.69      617.25     73.11 o 
  -4  13   7      467.70      462.23     62.15 o 
  -3  13   7     1429.92     1423.65     67.74 o 
  -2  13   7      345.72      344.79     41.42 o 
  -1  13   7      790.22      832.71     55.94 o 
   0  13   7     1750.27     1757.98    113.74 o 
   1  13   7      133.18      144.26     34.29 o 
   2  13   7     1344.66     1392.38     65.84 o 
   3  13   7      656.46      736.04     54.05 o 
   4  13   7       65.51       86.51     35.58 o 
   5  13   7      270.10      302.90     48.72 o 
   6  13   7     2427.86     2434.65    164.03 o 
   7  13   7      291.48      258.06     69.19 o 
   8  13   7     1086.25     1129.67    112.11 o 
   9  13   7      667.19      645.05     96.73 o 
  -7  14   7      639.10      481.29    117.33 o 
  -6  14   7      251.91      248.99     81.25 o 
  -5  14   7      645.61      631.81     74.41 o 
  -4  14   7     1113.04      985.02    102.57 o 
  -3  14   7       33.06       48.07     34.37 o 
  -2  14   7      627.89      583.03     55.56 o 
  -1  14   7      975.93      975.11     61.82 o 
   0  14   7      128.75      144.67     36.90 o 
   1  14   7     2148.93     2066.12     93.65 o 
   2  14   7     1922.97     2009.07    120.60 o 
   3  14   7      103.65      156.71     36.73 o 
   4  14   7     1300.32     1227.72    206.77 o 
   5  14   7     1164.04     1198.11    145.58 o 
   6  14   7      317.52      407.86     55.53 o 
   7  14   7      974.61      881.15    106.80 o 
  -6  15   7      691.48      465.09    121.56 o 
  -5  15   7      771.22      636.82     89.48 o 
  -4  15   7        0.68      -17.82     46.73 o 
  -3  15   7     1149.53      985.15     88.46 o 
  -2  15   7      683.35      710.28    114.52 o 
  -1  15   7       14.01      -12.31     33.17 o 
   0  15   7     1215.07     1211.35     74.90 o 
   1  15   7     2653.77     2678.37     94.75 o 
   2  15   7        3.56      -11.31     33.64 o 
   3  15   7     1011.17     1024.16     76.49 o 
   4  15   7     1597.05     1630.97     90.34 o 
   5  15   7       47.85       -0.42     40.46 o 
   6  15   7      754.50      590.34     95.74 o 
   7  15   7     1632.16     1466.99    132.27 o 
  -4  16   7      873.12      521.33    122.01 o 
  -3  16   7      986.97      988.27     94.08 o 
  -2  16   7        2.80       10.84     73.22 o 
  -1  16   7     1222.82     1390.67     75.82 o 
   0  16   7     2041.22     2028.65     87.35 o 
   1  16   7      398.84      368.70     50.21 o 
   2  16   7     1369.62     1332.22     75.35 o 
   3  16   7     1411.22     1493.09     91.02 o 
   4  16   7       19.21      -23.01     40.53 o 
   5  16   7      310.62      511.25     90.79 o 
  -3  17   7       17.84      118.32     98.35 o 
  -2  17   7      530.25      631.05     80.63 o 
  -1  17   7      434.60      360.86     64.82 o 
   0  17   7        6.02       -9.39     39.10 o 
   1  17   7      426.86      416.89     54.40 o 
   2  17   7      624.45      640.63     69.79 o 
   3  17   7       43.77       54.08     67.66 o 
  -1 -16   8      252.26      228.80     71.71 o 
   0 -16   8       91.91      155.74     58.35 o 
   1 -16   8     1294.30      991.37    138.03 o 
  -4 -15   8      958.61      882.23    137.31 o 
  -3 -15   8      823.47      768.18    131.05 o 
  -2 -15   8      210.84      236.84     59.64 o 
  -1 -15   8      127.27      196.94     75.22 o 
   0 -15   8     1113.14     1384.62     97.42 o 
   1 -15   8      241.87      160.61     83.77 o 
   2 -15   8      844.74      963.21    132.63 o 
   3 -15   8      482.07      583.95    110.04 o 
   4 -15   8       70.56       99.42     84.76 o 
  -6 -14   8      120.58       35.99     75.31 o 
  -5 -14   8      451.28      516.97     76.66 o 
  -4 -14   8     1746.85     1750.53    105.40 o 
  -3 -14   8       46.71       65.71     48.63 o 
  -2 -14   8      484.93      504.62     65.85 o 
  -1 -14   8      779.54      789.37    155.17 o 
   0 -14   8      102.66      105.98     49.62 o 
   1 -14   8     1084.90     1119.04     86.90 o 
   2 -14   8     1706.87     1796.76    150.89 o 
   3 -14   8       15.84       22.58     69.55 o 
   4 -14   8      913.53      980.37    141.40 o 
   5 -14   8      811.64      853.71    111.12 o 
  -7 -13   8        0.68      -19.93     46.60 o 
  -6 -13   8      676.94      714.58     79.82 o 
  -5 -13   8     1035.25     1199.01     90.70 o 
  -4 -13   8        1.25       -4.72     45.53 o 
  -3 -13   8     2811.79     2805.57    150.76 o 
  -2 -13   8     2211.25     2184.55    133.03 o 
  -1 -13   8       72.62       70.91     87.37 o 
   0 -13   8      626.57      565.22     74.46 o 
   1 -13   8     2243.61     2484.31    109.99 o 
   2 -13   8      172.48      236.46     78.55 o 
   3 -13   8     1196.36     1505.59    137.76 o 
   4 -13   8     1962.99     1872.64    104.09 o 
   5 -13   8       98.17       63.66     51.66 o 
   6 -13   8      129.83      -25.28     72.43 o 
  -8 -12   8       34.41       44.83     50.96 o 
  -7 -12   8      720.12      745.97     81.12 o 
  -6 -12   8     1049.40     1002.75    138.21 o 
  -5 -12   8       68.75      150.34     48.24 o 
  -4 -12   8     1884.50     1935.07    100.94 o 
  -3 -12   8     2724.40     2592.37    111.36 o 
  -2 -12   8      187.94      171.17     46.78 o 
  -1 -12   8      376.38      279.16     50.28 o 
   0 -12   8      937.69     1020.58     75.11 o 
   1 -12   8      128.82      159.36     45.55 o 
   2 -12   8     1496.49     1619.59    131.28 o 
   3 -12   8     1568.30     1548.74     88.79 o 
   4 -12   8        4.55      -25.24     50.48 o 
   5 -12   8      982.24      911.93     81.30 o 
   6 -12   8      852.34      692.82    119.09 o 
   7 -12   8       11.84      -62.26     62.26 o 
  -9 -11   8       48.07       24.85     52.36 o 
  -8 -11   8      674.55      710.07     81.86 o 
  -7 -11   8      774.07      839.55     80.07 o 
  -6 -11   8        1.21        8.60     42.23 o 
  -5 -11   8      759.26      822.07     73.51 o 
  -4 -11   8     2414.04     2380.71    106.07 o 
  -3 -11   8        8.20       12.04     36.84 o 
  -2 -11   8     2542.10     2438.38    103.87 o 
  -1 -11   8      832.31      970.63     71.76 o 
   0 -11   8       22.28       48.08     36.90 o 
   1 -11   8     1239.63     1209.83     75.67 o 
   2 -11   8     2204.91     2264.26     77.51 o 
   3 -11   8        0.02       20.57     37.57 o 
   4 -11   8     2734.79     2839.54    148.96 o 
   5 -11   8     1468.53     1357.45     87.62 o 
   6 -11   8        0.06       49.90     47.20 o 
   7 -11   8      552.61      698.58    110.13 o 
   8 -11   8      925.24     1133.44    128.67 o 
 -10 -10   8        3.43       -1.01     48.93 o 
  -9 -10   8      930.20      876.32     67.03 o 
  -8 -10   8      792.77      830.03     82.71 o 
  -7 -10   8      113.25      102.44     37.74 o 
  -6 -10   8      848.42      830.89     59.22 o 
  -5 -10   8     1024.61     1047.92     67.60 o 
  -4 -10   8      108.52       58.67     31.15 o 
  -3 -10   8     1492.48     1639.92     69.21 o 
  -2 -10   8     2380.52     2291.44     78.92 o 
  -1 -10   8      703.03      678.24     52.34 o 
   0 -10   8     2033.15     2077.08    119.41 o 
   1 -10   8     2412.16     2444.83     67.17 o 
   2 -10   8       33.42       34.12     24.33 o 
   3 -10   8     3601.40     3482.21    102.46 o 
   4 -10   8     3459.30     3520.31    120.88 o 
   5 -10   8      436.26      466.34     56.28 o 
   6 -10   8     1045.79     1291.14    158.77 o 
   7 -10   8     1282.87     1284.79    121.83 o 
   8 -10   8        6.89       15.30     64.42 o 
   9 -10   8     1461.37     1790.28    153.23 o 
 -10  -9   8      751.58      772.23     65.40 o 
  -9  -9   8     1227.74     1217.43    111.88 o 
  -8  -9   8      449.52      486.36     50.97 o 
  -7  -9   8     2637.06     2584.90     90.11 o 
  -6  -9   8      413.24      377.27     42.82 o 
  -5  -9   8       19.02       27.37     30.31 o 
  -4  -9   8     3305.96     3456.08    161.89 o 
  -3  -9   8     2536.66     2739.65    140.93 o 
  -2  -9   8      231.05      194.79     33.02 o 
  -1  -9   8     4024.97     3733.17    151.17 o 
   0  -9   8     2597.33     2529.75     79.82 o 
   1  -9   8       52.92       36.16     28.53 o 
   2  -9   8     3055.62     3054.08     73.07 o 
   3  -9   8     2456.62     2670.49     69.83 o 
   4  -9   8        4.94      -15.18     28.09 o 
   5  -9   8     3745.85     3871.20    138.22 o 
   6  -9   8     1136.91     1213.02     80.41 o 
   7  -9   8       66.75       55.95     43.49 o 
   8  -9   8      617.78      585.85     68.52 o 
   9  -9   8     1169.64     1075.85    110.81 o 
  10  -9   8        3.58       25.73     72.79 o 
 -11  -8   8      590.85      520.46     70.93 o 
 -10  -8   8      575.21      569.15     57.28 o 
  -9  -8   8       98.25       67.74     37.79 o 
  -8  -8   8     2722.66     2672.21    101.53 o 
  -7  -8   8     1033.97     1050.22     76.20 o 
  -6  -8   8      213.37      173.94     34.79 o 
  -5  -8   8     1726.11     1689.37     68.03 o 
  -4  -8   8     1083.61     1068.33     55.46 o 
  -3  -8   8      146.60      120.13     29.85 o 
  -2  -8   8     3646.37     3485.22     91.35 o 
  -1  -8   8     2010.22     1779.19     87.87 o 
   0  -8   8       57.20       42.44     20.21 o 
   1  -8   8     2585.13     2650.80     79.08 o 
   2  -8   8     2518.12     2665.67     65.98 o 
   3  -8   8       44.74       19.60     21.25 o 
   4  -8   8     3995.01     4070.62    101.93 o 
   5  -8   8     1851.93     1815.36     71.36 o 
   6  -8   8      253.94      293.26     52.63 o 
   7  -8   8     1355.87     1437.30     88.72 o 
   8  -8   8      555.66      519.26     63.70 o 
   9  -8   8      211.07      286.27     82.96 o 
  10  -8   8     1364.96     1540.20    103.07 o 
  11  -8   8      549.73      525.29    108.96 o 
 -11  -7   8      212.20      148.33     56.24 o 
 -10  -7   8      375.62      426.72     51.01 o 
  -9  -7   8     1061.60     1116.55     65.46 o 
  -8  -7   8      968.74     1053.26     63.12 o 
  -7  -7   8      207.17      230.38     37.48 o 
  -6  -7   8     1934.53     1807.80     78.03 o 
  -5  -7   8      377.87      362.57     37.75 o 
  -4  -7   8      222.44      253.43     64.55 o 
  -3  -7   8     4722.44     4553.45    105.26 o 
  -2  -7   8     2194.21     2136.94     69.34 o 
  -1  -7   8     1627.55     1508.87     71.10 o 
   0  -7   8     2320.28     2337.59     57.91 o 
   1  -7   8     1392.80     1534.66     48.47 o 
   2  -7   8     1018.46     1054.21     44.01 o 
   3  -7   8     3606.76     3568.27     76.28 o 
   4  -7   8     2267.74     2186.97     88.49 o 
   5  -7   8     3139.39     2952.42     85.61 o 
   6  -7   8     4754.78     4850.25    115.83 o 
   7  -7   8      292.34      343.85     52.31 o 
   8  -7   8      709.75      761.41    131.46 o 
   9  -7   8     1290.65     1303.88     88.44 o 
  10  -7   8      968.14      955.00     84.42 o 
  11  -7   8       92.13      108.15     80.08 o 
 -11  -6   8       66.21      144.08     52.82 o 
 -10  -6   8      916.38      901.92     74.91 o 
  -9  -6   8      277.79      249.38     43.55 o 
  -8  -6   8      589.02      608.81     51.46 o 
  -7  -6   8     2196.86     2130.61     77.52 o 
  -6  -6   8       61.94       68.97     28.92 o 
  -5  -6   8      406.86      359.39     36.80 o 
  -4  -6   8     2310.73     2444.79     74.18 o 
  -3  -6   8      998.63      966.41     88.42 o 
  -2  -6   8     4960.50     4817.54    105.30 o 
  -1  -6   8     7755.47     7759.27    117.88 o 
   0  -6   8      490.16      452.70     30.56 o 
   1  -6   8     4105.19     4020.60     76.72 o 
   2  -6   8     5074.35     4970.00     89.27 o 
   3  -6   8     1385.80     1339.37     45.96 o 
   4  -6   8     1176.39     1185.42     45.90 o 
   5  -6   8     5002.57     5019.40    123.51 o 
   6  -6   8     1334.37     1308.63     61.17 o 
   7  -6   8     1026.05     1090.18     74.69 o 
   8  -6   8     2205.51     2139.61    100.39 o 
   9  -6   8     1385.19     1525.15     91.23 o 
  10  -6   8       46.75       21.28     54.57 o 
  11  -6   8     1753.14     1969.88    110.81 o 
 -11  -5   8      627.24      709.53     75.50 o 
 -10  -5   8      102.51       76.60     45.99 o 
  -9  -5   8      773.98      730.92     55.74 o 
  -8  -5   8     1696.05     1778.95     73.51 o 
  -7  -5   8      785.31      855.75     53.15 o 
  -6  -5   8     1633.38     1629.41     65.51 o 
  -5  -5   8     3948.08     4034.38    172.39 o 
  -4  -5   8      488.83      423.36     37.93 o 
  -3  -5   8     1693.42     1787.64     67.05 o 
  -2  -5   8    14770.91    14509.92    228.77 o 
  -1  -5   8     1988.00     1977.19     56.17 o 
   0  -5   8     3713.39     3520.29     68.22 o 
   1  -5   8     6850.48     6714.29    105.41 o 
   2  -5   8      188.21      192.74     21.45 o 
   3  -5   8       74.35       65.27     18.40 o 
   4  -5   8     7602.20     7688.84    120.62 o 
   5  -5   8     2990.59     3008.39     81.21 o 
   6  -5   8      882.07      778.16     49.94 o 
   7  -5   8     5238.15     5635.06    156.72 o 
   8  -5   8      452.75      533.81     59.88 o 
   9  -5   8       97.84      116.63     43.44 o 
  10  -5   8     1639.60     1644.90     96.93 o 
  11  -5   8      558.49      600.12    120.75 o 
 -12  -4   8      733.97      662.32    117.33 o 
 -11  -4   8       35.94       89.43     48.48 o 
 -10  -4   8      469.70      452.64     60.51 o 
  -9  -4   8     2416.67     2295.89     84.72 o 
  -8  -4   8      425.65      423.15     42.56 o 
  -7  -4   8     1633.79     1664.00     67.41 o 
  -6  -4   8    10478.26    10710.81    190.25 o 
  -5  -4   8       75.67       83.73     25.08 o 
  -4  -4   8     3300.96     3411.34     85.41 o 
  -3  -4   8     4278.63     4260.69    161.98 o 
  -2  -4   8     3376.48     3216.44     62.90 o 
  -1  -4   8     4228.18     4075.01     73.52 o 
   0  -4   8    10308.66    10199.12    141.62 o 
   1  -4   8      330.95      292.35     22.75 o 
   2  -4   8     2599.76     2571.37     67.55 o 
   3  -4   8     5972.06     5722.34     94.46 o 
   4  -4   8     1536.45     1521.44     46.44 o 
   5  -4   8      782.06      859.68     45.36 o 
   6  -4   8     4192.63     4412.50    129.41 o 
   7  -4   8      320.40      350.88     60.33 o 
   8  -4   8     3104.00     3031.72    114.35 o 
   9  -4   8     1995.43     2085.69     99.66 o 
  10  -4   8      226.35      105.42     47.41 o 
  11  -4   8      643.59      756.40     77.97 o 
  12  -4   8     1822.32     1986.44    109.94 o 
 -12  -3   8       59.56       11.33    118.41 o 
 -11  -3   8      826.24      931.25     88.13 o 
 -10  -3   8      952.87      984.34     78.40 o 
  -9  -3   8       11.81       36.97     30.87 o 
  -8  -3   8      204.49      195.21     34.61 o 
  -7  -3   8     4204.51     4211.63    141.80 o 
  -6  -3   8       20.48       35.24     24.84 o 
  -5  -3   8     3485.89     3593.69     89.51 o 
  -4  -3   8     1738.09     1648.34     58.00 o 
  -3  -3   8      159.71      205.41     24.83 o 
  -2  -3   8      711.81      738.78     38.86 o 
  -1  -3   8     4400.24     4292.23     91.94 o 
   0  -3   8      611.11      607.09     29.07 o 
   1  -3   8     8806.51     8815.48    125.57 o 
   2  -3   8     6478.95     6342.55     98.45 o 
   3  -3   8       46.84       44.42     14.82 o 
   4  -3   8     2134.86     2110.74     51.78 o 
   5  -3   8     8783.05     8803.53    256.91 o 
   6  -3   8      472.69      514.39     54.34 o 
   7  -3   8     6391.48     6228.21    162.42 o 
   8  -3   8     5155.19     5241.24    160.20 o 
   9  -3   8      297.11      240.89     48.66 o 
  10  -3   8      723.60      842.93     74.53 o 
  11  -3   8     1438.29     1437.04     92.23 o 
  12  -3   8      269.03      186.99     57.74 o 
 -12  -2   8      242.00      282.10     60.96 o 
 -11  -2   8      406.04      484.70     64.61 o 
 -10  -2   8       99.43       90.64     57.32 o 
  -9  -2   8      921.78      985.82     60.40 o 
  -8  -2   8     1398.06     1358.85     75.43 o 
  -7  -2   8      136.85      106.99     36.39 o 
  -6  -2   8     2362.29     2477.03     76.19 o 
  -5  -2   8     3170.65     3223.30     83.42 o 
  -4  -2   8       79.31      109.66     22.49 o 
  -3  -2   8     4167.31     4327.34     74.97 o 
  -2  -2   8     5859.92     5719.09     90.11 o 
  -1  -2   8      190.54      185.83     22.62 o 
   0  -2   8     7497.30     7465.16    108.62 o 
   1  -2   8    14396.52    14502.46    185.83 o 
   2  -2   8       69.73       89.56     14.25 o 
   3  -2   8     4131.31     4208.06     73.23 o 
   4  -2   8     6433.45     6148.69     97.60 o 
   5  -2   8      209.94      207.51     26.06 o 
   6  -2   8     2768.25     2812.86    155.21 o 
   7  -2   8     5022.72     4878.79    139.14 o 
   8  -2   8      123.51      130.98     71.67 o 
   9  -2   8     1225.57     1389.01    176.31 o 
  10  -2   8     1609.98     1488.80     89.17 o 
  11  -2   8      303.26      311.43     57.44 o 
  12  -2   8      308.20      341.37     62.54 o 
 -12  -1   8      405.03      419.20     64.98 o 
 -11  -1   8       33.62       14.46     41.30 o 
 -10  -1   8     2304.86     2283.38    107.24 o 
  -9  -1   8      441.80      413.53     54.19 o 
  -8  -1   8       27.80       37.41     27.47 o 
  -7  -1   8     2752.34     2677.21     80.82 o 
  -6  -1   8     2731.15     2735.57     88.86 o 
  -5  -1   8      431.71      472.33     66.56 o 
  -4  -1   8     6535.45     6790.01    127.63 o 
  -3  -1   8     6729.84     6748.51    101.66 o 
  -2  -1   8     1843.25     1835.15     43.89 o 
  -1  -1   8    10592.10    10764.28    170.55 o 
   0  -1   8    15295.00    15473.08    194.77 o 
   1  -1   8      376.04      369.82     31.77 o 
   2  -1   8     6837.29     6839.82     99.12 o 
   3  -1   8    11943.69    11629.20    184.53 o 
   4  -1   8      302.58      256.66     26.09 o 
   5  -1   8     2816.69     2821.91     72.20 o 
   6  -1   8     7652.30     7670.37    178.33 o 
   7  -1   8      596.68      631.58     57.51 o 
   8  -1   8     2009.30     1918.83     87.22 o 
   9  -1   8     3709.42     3336.47    119.20 o 
  10  -1   8      395.72      369.75     62.89 o 
  11  -1   8      362.00      349.53     55.64 o 
  12  -1   8     1578.81     1691.14    200.15 o 
  13  -1   8       21.75       70.18     78.82 o 
 -12   0   8       33.22       22.68     86.47 o 
 -11   0   8     1354.17     1429.84     93.34 o 
 -10   0   8     1744.55     1713.65     94.73 o 
  -9   0   8      257.85      235.81     46.52 o 
  -8   0   8     3575.66     3516.82     96.20 o 
  -7   0   8     3946.52     4033.74    100.69 o 
  -6   0   8      206.11      180.70     29.70 o 
  -5   0   8     6775.13     6842.12    131.10 o 
  -4   0   8     9067.97     9345.44    131.90 o 
  -3   0   8      428.20      400.95     25.87 o 
  -2   0   8     6733.82     6826.34    101.45 o 
  -1   0   8    10136.91    10190.83    160.98 o 
   0   0   8      318.48      333.89     18.72 o 
   1   0   8    12366.29    12362.59    192.32 o 
   2   0   8     6230.41     5900.78    111.19 o 
   3   0   8     1152.28     1059.21     44.55 o 
   4   0   8     4641.24     4639.89    173.83 o 
   5   0   8     1384.37     1361.94     67.45 o 
   6   0   8        6.50       -9.90     17.36 o 
   7   0   8     4341.63     4261.44    125.40 o 
   8   0   8     1889.64     2082.19     91.55 o 
   9   0   8      114.29       79.03     37.57 o 
  10   0   8     2169.85     2212.44    102.49 o 
  11   0   8     1509.67     1582.71     94.04 o 
  12   0   8      286.61      272.09     60.32 o 
  13   0   8      886.52      796.57    121.38 o 
 -12   1   8     1196.36     1209.03     94.35 o 
 -11   1   8      765.50      611.00     71.33 o 
 -10   1   8      250.68      280.21     52.70 o 
  -9   1   8     1029.56      993.66     72.35 o 
  -8   1   8     1042.95     1035.21     57.14 o 
  -7   1   8        6.55       -8.44     24.06 o 
  -6   1   8     4737.92     4942.12    108.73 o 
  -5   1   8     3601.13     3541.47     69.73 o 
  -4   1   8     2095.59     2192.25     51.63 o 
  -3   1   8     7449.18     7629.40    111.90 o 
  -2   1   8      935.46      869.65     40.82 o 
  -1   1   8     1323.66     1386.72     36.80 o 
   0   1   8     3798.79     3781.63     81.96 o 
   1   1   8     9111.78     8876.07    210.39 o 
   2   1   8     2370.64     2139.13     83.90 o 
   3   1   8     9614.20     9630.87    158.57 o 
   4   1   8     4646.10     4775.53     97.38 o 
   5   1   8        2.62        3.08     16.77 o 
   6   1   8     3530.50     3489.62    108.62 o 
   7   1   8     6482.48     6529.30    164.27 o 
   8   1   8      301.77      363.02     47.40 o 
   9   1   8     3759.78     3804.29    126.37 o 
  10   1   8     1495.43     1413.85    109.19 o 
  11   1   8        0.21       44.07     42.48 o 
  12   1   8      923.30      768.37     78.16 o 
  13   1   8     1546.19     1500.19    153.86 o 
 -12   2   8      193.56      160.52     56.17 o 
 -11   2   8      129.89       82.29     48.45 o 
 -10   2   8      977.34      931.43    119.26 o 
  -9   2   8      334.36      243.37     46.85 o 
  -8   2   8      443.05      418.01     49.67 o 
  -7   2   8     2793.64     2807.89    175.61 o 
  -6   2   8     2882.68     2896.98     79.25 o 
  -5   2   8      504.72      536.28     32.42 o 
  -4   2   8    15478.82    15345.87    197.98 o 
  -3   2   8     1822.38     1845.18     46.32 o 
  -2   2   8      129.63       91.25     15.33 o 
  -1   2   8     4306.05     4031.09     85.18 o 
   0   2   8     5204.41     4936.43     96.84 o 
   1   2   8      101.86       89.05     19.95 o 
   2   2   8    12234.58    11959.67    187.08 o 
   3   2   8    11395.90    12187.77    334.44 o 
   4   2   8     1616.29     1615.95     96.15 o 
   5   2   8     7817.75     7937.33    138.76 o 
   6   2   8     2008.61     2107.18     63.19 o 
   7   2   8       79.05       47.28     31.34 o 
   8   2   8     6613.80     6591.30    271.06 o 
   9   2   8     2324.34     2426.14    226.29 o 
  10   2   8      179.68      148.08     66.04 o 
  11   2   8     1141.88     1204.95    160.70 o 
  12   2   8      959.27     1030.09     87.87 o 
  13   2   8       62.05       75.49     78.73 o 
 -12   3   8      187.43      186.07     56.72 o 
 -11   3   8     1506.43     1455.03     95.67 o 
 -10   3   8      494.30      506.08     62.67 o 
  -9   3   8      420.80      436.03     53.74 o 
  -8   3   8     4411.38     4455.72    136.61 o 
  -7   3   8      891.69      912.32    114.36 o 
  -6   3   8      203.39      227.65     24.76 o 
  -5   3   8    10495.68    10306.53    205.95 o 
  -4   3   8     7259.87     7203.37    110.51 o 
  -3   3   8     2499.16     2517.70     55.02 o 
  -2   3   8    13427.85    13383.71    174.27 o 
  -1   3   8     2140.26     1955.34     56.60 o 
   0   3   8       74.51       77.61     12.66 o 
   1   3   8    18172.91    18355.92    265.90 o 
   2   3   8     9573.07     9514.25    202.14 o 
   3   3   8      444.88      477.99     39.58 o 
   4   3   8    13189.15    13478.53    207.35 o 
   5   3   8     6095.71     6185.42    130.30 o 
   6   3   8      761.27      730.52     41.73 o 
   7   3   8     3506.49     3381.92     83.17 o 
   8   3   8     2351.65     2465.77     98.17 o 
   9   3   8      191.88      194.40     44.07 o 
  10   3   8     2136.37     2129.75    117.29 o 
  11   3   8      989.78      957.10     90.29 o 
  12   3   8       28.17      -38.87     45.51 o 
 -12   4   8     1004.91     1174.83     94.02 o 
 -11   4   8      658.98      661.79     74.47 o 
 -10   4   8      609.18      647.18     95.65 o 
  -9   4   8     3687.87     3672.08    128.49 o 
  -8   4   8     1174.46     1194.37    193.09 o 
  -7   4   8     1229.27     1296.46     47.89 o 
  -6   4   8     1963.70     2003.31     55.19 o 
  -5   4   8     4199.62     4221.05     80.47 o 
  -4   4   8      137.90      140.85     31.78 o 
  -3   4   8     9832.65    10134.93    141.73 o 
  -2   4   8     2277.76     2260.82     51.32 o 
  -1   4   8     1277.90     1307.58     61.92 o 
   0   4   8     3979.04     4063.23     70.29 o 
   1   4   8     2598.37     2694.68     52.49 o 
   2   4   8      628.70      619.74     37.51 o 
   3   4   8     6134.48     5832.17    110.36 o 
   4   4   8     2407.23     2389.83     65.03 o 
   5   4   8      903.56      895.32     58.99 o 
   6   4   8     2649.67     2616.95     71.73 o 
   7   4   8      267.38      291.47     30.75 o 
   8   4   8     2145.65     2193.97     92.73 o 
   9   4   8     7424.40     7075.73    182.48 o 
  10   4   8     1362.47     1365.73     85.63 o 
  11   4   8      701.34      836.93    113.78 o 
  12   4   8     1061.36     1172.43     92.57 o 
 -12   5   8      148.50      183.01     79.36 o 
 -11   5   8      287.89      276.16     59.32 o 
 -10   5   8     2541.71     2548.57    114.12 o 
  -9   5   8      172.06      226.53     47.43 o 
  -8   5   8      346.86      463.77     55.38 o 
  -7   5   8     2736.93     2835.64     81.00 o 
  -6   5   8      558.91      558.61     35.72 o 
  -5   5   8      199.37      198.72     23.31 o 
  -4   5   8     6393.70     6297.06    106.51 o 
  -3   5   8      758.98      729.25     39.17 o 
  -2   5   8     2772.26     2710.61     62.26 o 
  -1   5   8     3771.39     3915.34     70.86 o 
   0   5   8     1445.84     1542.22     70.74 o 
   1   5   8     1365.13     1322.87     44.25 o 
   2   5   8     7681.21     7603.32    133.07 o 
   3   5   8     2585.92     2671.65     73.65 o 
   4   5   8     2296.23     2420.42     66.46 o 
   5   5   8     7085.59     6877.99    185.01 o 
   6   5   8     1383.98     1315.98     87.28 o 
   7   5   8     1093.22     1102.77     50.95 o 
   8   5   8     3318.98     3273.31    115.94 o 
   9   5   8     1902.54     1893.47     91.61 o 
  10   5   8      365.04      408.60     89.75 o 
  11   5   8     1887.99     1923.68    103.82 o 
  12   5   8      495.35      511.16     97.09 o 
 -11   6   8      866.48      634.25    118.41 o 
 -10   6   8      149.43      246.62     54.84 o 
  -9   6   8      895.48      880.13     72.64 o 
  -8   6   8     1965.36     2067.67     95.48 o 
  -7   6   8       37.40       29.65     26.45 o 
  -6   6   8      410.36      447.81     33.11 o 
  -5   6   8      736.89      728.47     39.32 o 
  -4   6   8      491.25      480.28     32.00 o 
  -3   6   8     4852.70     4947.56    102.79 o 
  -2   6   8     7308.63     7304.50    111.08 o 
  -1   6   8      661.26      753.61     32.76 o 
   0   6   8     2598.17     2648.54     56.37 o 
   1   6   8    10332.54    10099.48    139.75 o 
   2   6   8     2423.72     2377.28     53.23 o 
   3   6   8     2705.78     2594.99     68.72 o 
   4   6   8    13836.73    13544.88    210.31 o 
   5   6   8      605.86      637.44     53.10 o 
   6   6   8      434.24      528.29     47.01 o 
   7   6   8     4545.82     4622.59    104.21 o 
   8   6   8     1226.55     1197.76     96.54 o 
   9   6   8      800.12      696.61     66.32 o 
  10   6   8     4746.58     4816.27    151.56 o 
  11   6   8      521.51      576.53     71.80 o 
  12   6   8      100.57       35.90     73.42 o 
 -11   7   8        9.18      -12.96     78.28 o 
 -10   7   8     1180.90     1061.46    136.05 o 
  -9   7   8     1755.56     1937.93    157.46 o 
  -8   7   8      183.39      189.33     46.63 o 
  -7   7   8     1501.86     1592.40     85.59 o 
  -6   7   8     2767.99     2928.11     83.08 o 
  -5   7   8      381.99      383.10     36.65 o 
  -4   7   8     4455.54     4530.74    101.58 o 
  -3   7   8    14279.20    13903.75    186.43 o 
  -2   7   8     3974.04     3919.08     73.79 o 
  -1   7   8     2506.58     2384.89     55.15 o 
   0   7   8     8068.31     8130.83    131.53 o 
   1   7   8      826.17      881.23     35.21 o 
   2   7   8     1362.96     1434.01     42.82 o 
   3   7   8     6927.00     6954.82    127.27 o 
   4   7   8      746.41      727.94     41.84 o 
   5   7   8     1912.94     1821.68     91.60 o 
   6   7   8     4361.80     4395.77     99.65 o 
   7   7   8      165.57      144.31     28.65 o 
   8   7   8      303.97      268.45     33.78 o 
   9   7   8     1788.19     1809.18     91.03 o 
  10   7   8      841.28      734.88     74.66 o 
  11   7   8      446.23      604.92     94.57 o 
  12   7   8      847.27     1161.61    134.79 o 
 -10   8   8     1702.75     1669.71    163.31 o 
  -9   8   8      330.72      334.31     57.82 o 
  -8   8   8     1078.61     1116.94     83.19 o 
  -7   8   8     2688.08     2699.30    172.35 o 
  -6   8   8       99.74       70.96     35.95 o 
  -5   8   8      554.28      535.68     44.20 o 
  -4   8   8     3164.63     3206.96    137.47 o 
  -3   8   8      620.64      568.57     42.46 o 
  -2   8   8     1777.50     1866.51     62.84 o 
  -1   8   8     5587.52     5701.20    174.94 o 
   0   8   8        9.32       -0.58     19.35 o 
   1   8   8     3627.68     3516.56     83.51 o 
   2   8   8     1775.97     1844.02     59.63 o 
   3   8   8      477.26      587.01     50.86 o 
   4   8   8     3745.78     3611.75    108.91 o 
   5   8   8     4024.26     3801.86    114.07 o 
   6   8   8      128.33      144.40     36.44 o 
   7   8   8     1018.15     1051.98     88.04 o 
   8   8   8     3001.76     2943.58    106.19 o 
   9   8   8      540.99      343.80     75.40 o 
  10   8   8     1254.83     1303.05    126.51 o 
 -10   9   8       81.26      170.15     87.82 o 
  -9   9   8      242.69      141.02     50.87 o 
  -8   9   8     1867.01     1979.77    105.22 o 
  -7   9   8       16.06       14.73     39.86 o 
  -6   9   8     1084.82     1052.86    107.97 o 
  -5   9   8      748.75      858.89     52.04 o 
  -4   9   8        2.73      -15.08     23.50 o 
  -3   9   8     2004.30     1920.03     67.51 o 
  -2   9   8     7506.51     7444.42    196.75 o 
  -1   9   8      360.32      358.69     49.27 o 
   0   9   8     3030.98     2868.47    138.19 o 
   1   9   8     2307.86     2433.21     71.39 o 
   2   9   8       81.21       52.04     22.32 o 
   3   9   8     1517.32     1537.95     73.72 o 
   4   9   8     4823.54     4771.50    131.12 o 
   5   9   8      290.78      348.61     43.59 o 
   6   9   8     4104.66     4328.65    199.21 o 
   7   9   8     2023.98     2072.65     89.83 o 
   8   9   8      194.49      136.01     51.51 o 
   9   9   8      667.71      820.14    107.52 o 
  -9  10   8      414.46      407.29     79.23 o 
  -8  10   8        0.39      -44.64     44.64 o 
  -7  10   8     2789.98     2693.06    118.63 o 
  -6  10   8      210.22      182.78     77.07 o 
  -5  10   8       11.50       42.27     28.55 o 
  -4  10   8     3087.91     3069.30     95.81 o 
  -3  10   8     2293.54     2311.15     75.74 o 
  -2  10   8        8.60       -5.50     23.52 o 
  -1  10   8     4958.61     5288.77    143.15 o 
   0  10   8     1509.02     1409.91     59.31 o 
   1  10   8        1.97      -21.92     21.92 o 
   2  10   8     4225.73     4186.79    179.32 o 
   3  10   8     5188.80     4859.18    186.93 o 
   4  10   8      461.71      468.07     50.35 o 
   5  10   8     3825.24     3920.09    254.64 o 
   6  10   8     5419.26     5565.13    151.43 o 
   7  10   8      176.82      224.16     43.57 o 
   8  10   8      854.08      875.29     68.81 o 
   9  10   8     1678.05     1657.93     89.74 o 
  -9  11   8        5.47       50.14     57.59 o 
  -8  11   8     1194.00     1318.76     99.41 o 
  -7  11   8     2400.03     2485.34    118.76 o 
  -6  11   8      106.43      185.52     51.38 o 
  -5  11   8     2763.14     2710.10    114.89 o 
  -4  11   8      803.51      951.17     68.04 o 
  -3  11   8      305.15      265.59     42.83 o 
  -2  11   8     1495.43     1477.19    105.03 o 
  -1  11   8     4982.77     4910.59    114.86 o 
   0  11   8        6.38       19.81     25.88 o 
   1  11   8     1019.76     1046.27     56.84 o 
   2  11   8     3518.53     3566.34    160.52 o 
   3  11   8      581.72      601.73     66.85 o 
   4  11   8     3035.93     2890.98    105.04 o 
   5  11   8     3494.90     3506.04    126.78 o 
   6  11   8        0.15        0.88     34.73 o 
   7  11   8      948.23     1096.56     74.75 o 
   8  11   8      157.24       93.32     47.78 o 
   9  11   8       25.05        5.85     51.92 o 
  -8  12   8     1162.93     1233.36    101.26 o 
  -7  12   8       68.43       56.52     52.29 o 
  -6  12   8     1508.50     1496.09    134.25 o 
  -5  12   8     1012.15     1073.94    145.40 o 
  -4  12   8       90.35       15.47     30.75 o 
  -3  12   8      755.27      786.58     55.21 o 
  -2  12   8     2037.15     2003.18     98.64 o 
  -1  12   8       60.84       72.18     47.40 o 
   0  12   8     3467.06     3607.68    218.28 o 
   1  12   8     1998.89     2072.58     75.00 o 
   2  12   8      241.49      223.92     41.96 o 
   3  12   8     2070.40     1946.67    163.31 o 
   4  12   8      949.82     1043.76     71.53 o 
   5  12   8        1.63      -25.85     33.75 o 
   6  12   8     2044.61     2076.08    108.29 o 
   7  12   8      976.77     1064.13    149.86 o 
   8  12   8      167.03      183.55     63.97 o 
   9  12   8      807.21      673.66     96.91 o 
  -7  13   8      747.62      522.20     75.88 o 
  -6  13   8      623.82      622.33     78.37 o 
  -5  13   8      101.15      176.75     55.87 o 
  -4  13   8      677.94      706.53     76.57 o 
  -3  13   8      139.86      129.77     35.81 o 
  -2  13   8       35.23       14.24     29.90 o 
  -1  13   8     2442.36     2517.38     99.36 o 
   0  13   8      950.40     1006.33     60.03 o 
   1  13   8      335.57      319.37     47.68 o 
   2  13   8     1810.99     1676.84     98.62 o 
   3  13   8      401.79      410.65     76.39 o 
   4  13   8      249.64      318.42     51.42 o 
   5  13   8     1623.29     1645.11     88.55 o 
   6  13   8     2051.26     2156.04    100.15 o 
   7  13   8       95.40      203.23     96.95 o 
   8  13   8     1578.48     1619.41    130.11 o 
   9  13   8      278.83      223.86     71.53 o 
  -6  14   8       53.60       36.92     54.04 o 
  -5  14   8     1827.20     1787.10    108.79 o 
  -4  14   8       93.65       48.34     49.91 o 
  -3  14   8     1089.31      963.44     64.78 o 
  -2  14   8     2383.45     2494.27     89.77 o 
  -1  14   8     1219.50     1140.92     66.95 o 
   0  14   8      318.07      383.10     45.14 o 
   1  14   8     4047.80     3953.89    131.24 o 
   2  14   8      609.31      595.74     63.74 o 
   3  14   8       42.58       23.42     38.42 o 
   4  14   8     1884.66     2022.65     97.83 o 
   5  14   8     1004.20      966.72     76.23 o 
   6  14   8        8.19        6.59     40.55 o 
   7  14   8     1590.24     1673.85    133.62 o 
   8  14   8      690.73      737.72    106.26 o 
  -5  15   8      742.21      656.20    125.34 o 
  -4  15   8      405.46      285.46    115.98 o 
  -3  15   8     1150.88     1299.36     73.86 o 
  -2  15   8     1022.72      981.87     67.31 o 
  -1  15   8       67.83       51.27     37.86 o 
   0  15   8     1203.73     1271.99     83.87 o 
   1  15   8     1355.60     1389.71    130.42 o 
   2  15   8      189.29      212.68     49.99 o 
   3  15   8     1105.12     1205.70    213.47 o 
   4  15   8      461.21      387.97     56.89 o 
   5  15   8        9.18      -38.10     40.52 o 
   6  15   8     1027.19      854.51    108.06 o 
  -4  16   8     1014.88      942.42    153.86 o 
  -3  16   8      176.85       32.57     84.31 o 
  -2  16   8      348.31      340.27     50.48 o 
  -1  16   8     1309.72     1450.15     90.62 o 
   0  16   8      353.56      353.15     96.14 o 
   1  16   8      349.56      271.49     54.75 o 
   2  16   8     1210.04     1251.48     87.21 o 
   3  16   8       58.46      102.96     48.01 o 
   4  16   8      210.91      175.90     52.13 o 
   5  16   8      608.10      637.76    101.22 o 
  -2  17   8      255.65      120.12     70.00 o 
  -1  17   8       84.60      137.22     68.02 o 
   2  17   8       32.76       13.77     68.20 o 
   3  17   8      933.21      945.48    123.27 o 
   4  17   8      684.70      815.19    121.29 o 
  -3 -15   9      163.38      153.59     85.93 o 
  -2 -15   9       49.56       63.81     86.78 o 
  -1 -15   9      562.41      463.37     68.77 o 
   0 -15   9      848.62      797.42     86.70 o 
   1 -15   9      256.43      162.23     85.66 o 
   2 -15   9     1261.90     1267.87    145.49 o 
  -5 -14   9     1455.19     1702.46    159.08 o 
  -4 -14   9     1145.02     1163.61     95.17 o 
  -3 -14   9       66.12       44.68     50.16 o 
  -2 -14   9      784.07      764.04     83.26 o 
  -1 -14   9      628.01      468.39     66.33 o 
   0 -14   9      100.20      161.90     55.19 o 
   1 -14   9     1563.88     1585.58    147.29 o 
   2 -14   9      844.53      988.22    126.33 o 
   5 -14   9      473.75      532.94    103.38 o 
  -6 -13   9     1156.26     1176.31     96.68 o 
  -5 -13   9      574.04      631.69    127.14 o 
  -4 -13   9      238.42      345.36     62.03 o 
  -3 -13   9     1880.06     1781.73    101.51 o 
  -2 -13   9      389.71      437.25    119.40 o 
  -1 -13   9      182.79      219.66     52.67 o 
   0 -13   9     1539.41     1449.06     92.99 o 
   1 -13   9     1073.23     1223.27     91.78 o 
   2 -13   9      592.83      531.86     94.57 o 
   4 -13   9      608.57      684.10    108.24 o 
   5 -13   9       15.54       81.34     72.79 o 
   6 -13   9      767.83     1005.68    127.14 o 
  -8 -12   9      157.04       53.63     76.30 o 
  -7 -12   9      663.00      621.56     76.76 o 
  -6 -12   9      255.28      263.60     59.12 o 
  -5 -12   9      105.64       75.72     63.34 o 
  -4 -12   9     1969.11     1953.98    103.48 o 
  -3 -12   9      305.78      273.55     58.58 o 
  -2 -12   9      411.32      394.76     57.93 o 
  -1 -12   9      759.32      754.20     99.07 o 
   0 -12   9      537.38      492.75     59.48 o 
   1 -12   9      896.04      868.79    137.98 o 
   2 -12   9     2176.66     2488.95    158.72 o 
   3 -12   9      174.87      212.89     76.12 o 
   4 -12   9      414.62      577.56     90.70 o 
   5 -12   9     1095.82     1195.62    124.53 o 
   6 -12   9      299.58      359.82     87.37 o 
   7 -12   9      281.45      227.55     85.30 o 
  -8 -11   9      287.51      322.92     64.46 o 
  -7 -11   9       91.96       60.37     50.03 o 
  -6 -11   9      387.89      330.23     46.61 o 
  -5 -11   9     1636.35     1673.79     77.88 o 
  -4 -11   9      149.54      142.95     46.49 o 
  -3 -11   9     1411.83     1484.74     88.06 o 
  -2 -11   9     1887.14     1964.28     96.61 o 
  -1 -11   9       15.46       20.35     36.23 o 
   0 -11   9      385.51      355.38     73.02 o 
   1 -11   9     2874.59     2959.52    128.85 o 
   2 -11   9     1024.03     1176.55     78.76 o 
   3 -11   9     2087.28     2277.02    100.12 o 
   4 -11   9     2878.35     2887.01    159.44 o 
   5 -11   9      486.60      452.59     84.40 o 
   6 -11   9       99.63      163.13     74.05 o 
   7 -11   9     1291.96     1265.17    132.54 o 
  -9 -10   9      960.20      953.43     71.82 o 
  -8 -10   9       30.01       74.75     39.99 o 
  -7 -10   9      604.40      626.81     57.24 o 
  -6 -10   9      881.59      970.86     78.13 o 
  -5 -10   9      511.34      427.17     46.49 o 
  -4 -10   9     1297.88     1183.15     65.07 o 
  -3 -10   9     3697.26     3603.68    103.77 o 
  -2 -10   9      507.68      492.89     46.18 o 
  -1 -10   9     2191.12     2012.60     77.04 o 
   0 -10   9     2802.55     2854.40     90.32 o 
   1 -10   9     1608.61     1527.06     68.28 o 
   2 -10   9      775.69      768.86     46.78 o 
   3 -10   9     5150.83     5246.47    124.25 o 
   4 -10   9      616.85      510.37     84.08 o 
   5 -10   9      643.02      651.81    116.93 o 
   6 -10   9      960.98      796.59     79.82 o 
   7 -10   9      337.62      284.33     81.88 o 
   8 -10   9      291.17      378.26     92.50 o 
 -10  -9   9     1924.05     2051.34    129.06 o 
  -9  -9   9       11.09       19.28     38.50 o 
  -8  -9   9      993.47     1053.93     69.25 o 
  -7  -9   9     1522.71     1541.67     75.98 o 
  -6  -9   9       25.86      -15.82     30.95 o 
  -5  -9   9      934.78      933.03     59.26 o 
  -4  -9   9     4794.11     5041.06    299.92 o 
  -3  -9   9      406.23      421.21     43.37 o 
  -2  -9   9     3207.57     2957.05     89.79 o 
  -1  -9   9     3794.61     3874.04    102.79 o 
   0  -9   9      208.25      200.91     35.11 o 
   1  -9   9     1242.64     1282.86     51.48 o 
   2  -9   9     2393.75     2544.96     68.98 o 
   3  -9   9      129.97      140.26     33.62 o 
   4  -9   9     1502.21     1419.04    118.05 o 
   5  -9   9     1892.08     1898.21     97.56 o 
   6  -9   9       19.14       -0.80     43.08 o 
   7  -9   9      450.72      450.98     91.55 o 
   8  -9   9     1555.61     1704.61    104.02 o 
   9  -9   9      243.42      218.13     61.54 o 
  10  -9   9      761.68      787.12    126.87 o 
 -10  -8   9       34.39      -18.17     37.61 o 
  -9  -8   9      722.76      725.29     62.02 o 
  -8  -8   9     1851.13     2061.93     86.11 o 
  -7  -8   9        2.77        0.66     48.61 o 
  -6  -8   9      690.11      813.64     57.84 o 
  -5  -8   9      854.48     1027.49    106.92 o 
  -4  -8   9       34.51       14.19     34.41 o 
  -3  -8   9     1800.15     1864.23     71.83 o 
  -2  -8   9     2957.67     2808.33    104.97 o 
  -1  -8   9       21.28        5.19     25.76 o 
   0  -8   9     2146.53     2108.84     72.77 o 
   1  -8   9     1890.24     1883.31     83.66 o 
   2  -8   9       41.73       41.86     23.34 o 
   3  -8   9      944.77      975.02     48.39 o 
   4  -8   9     4976.15     4998.73    146.96 o 
   5  -8   9       11.34       24.78     38.58 o 
   6  -8   9     1971.75     2107.65    179.86 o 
   7  -8   9     1887.89     1856.28     99.03 o 
   8  -8   9       99.46      103.69     49.91 o 
   9  -8   9      978.86     1251.78    132.09 o 
  10  -8   9     1548.77     1486.79    148.46 o 
 -11  -7   9        7.92       45.71     73.51 o 
 -10  -7   9      548.39      585.59     58.84 o 
  -9  -7   9      827.05      859.33     64.98 o 
  -8  -7   9        1.71       25.57     49.37 o 
  -7  -7   9     1542.97     1580.21     72.25 o 
  -6  -7   9     1147.51     1184.31     70.18 o 
  -5  -7   9      347.50      333.17     39.23 o 
  -4  -7   9     2583.57     2586.47    147.18 o 
  -3  -7   9     4184.42     4210.78    104.55 o 
  -2  -7   9       13.86       14.90     23.74 o 
  -1  -7   9     1762.23     1790.79     66.38 o 
   0  -7   9     4523.62     4454.99     86.12 o 
   1  -7   9      551.39      576.54     37.06 o 
   2  -7   9     4003.01     3923.93     81.66 o 
   3  -7   9     7632.27     8027.49    152.41 o 
   4  -7   9        3.41       54.63     36.52 o 
   5  -7   9     3097.39     3376.94    119.14 o 
   6  -7   9     2735.72     2865.27    112.84 o 
   7  -7   9      138.30      109.34     45.30 o 
   8  -7   9     1034.74     1025.16     82.41 o 
   9  -7   9     1851.50     1830.91    105.03 o 
  10  -7   9      204.86      145.39     57.73 o 
 -11  -6   9      259.94      197.78     58.59 o 
 -10  -6   9      706.23      737.75     64.36 o 
  -9  -6   9      107.42       93.23     38.43 o 
  -8  -6   9     2081.77     2263.04     86.26 o 
  -7  -6   9     1777.81     1775.61    120.91 o 
  -6  -6   9      204.12      188.87     35.26 o 
  -5  -6   9     2115.21     2028.36     73.42 o 
  -4  -6   9     3290.78     3275.61     90.47 o 
  -3  -6   9      179.15      131.60     28.68 o 
  -2  -6   9     4787.67     4697.51    107.02 o 
  -1  -6   9     4844.66     4702.20    105.95 o 
   0  -6   9       16.48        4.55     17.10 o 
   1  -6   9     4498.59     4210.66     81.57 o 
   2  -6   9     5480.05     5607.34    125.08 o 
   3  -6   9      992.09      870.09     50.33 o 
   4  -6   9     3738.70     4091.83    324.19 o 
   5  -6   9     3844.81     3823.50    124.58 o 
   6  -6   9      105.19      103.83     61.18 o 
   7  -6   9     1445.22     1382.97    127.63 o 
   8  -6   9     1053.07     1198.83     81.77 o 
   9  -6   9      306.05      201.32     53.25 o 
  10  -6   9      819.56      762.00     82.32 o 
  11  -6   9     1091.77      952.32    130.20 o 
 -11  -5   9      368.41      479.87     68.48 o 
 -10  -5   9       19.67       80.20     49.26 o 
  -9  -5   9     1446.14     1582.03     77.12 o 
  -8  -5   9     1814.53     1845.60     98.09 o 
  -7  -5   9       33.74       92.85     32.64 o 
  -6  -5   9     2910.55     3051.75     90.15 o 
  -5  -5   9     1864.22     1878.53     69.42 o 
  -4  -5   9       75.06       29.66     24.48 o 
  -3  -5   9     3964.05     3847.03    114.60 o 
  -2  -5   9     8383.26     8173.47    151.34 o 
  -1  -5   9      645.87      633.59     37.10 o 
   0  -5   9     3213.65     3142.68     78.04 o 
   1  -5   9     2085.15     2070.80     53.23 o 
   2  -5   9        4.05       12.76     17.01 o 
   3  -5   9     3459.18     3476.66     88.34 o 
   4  -5   9     2035.97     2092.73     81.24 o 
   5  -5   9      725.12      625.52     59.86 o 
   6  -5   9     4094.34     4111.67    160.20 o 
   7  -5   9     1416.56     1292.71     81.78 o 
   8  -5   9       91.89       82.54     44.24 o 
   9  -5   9      753.18      706.38     73.26 o 
  10  -5   9     1232.44     1157.92     88.88 o 
  11  -5   9        2.43        4.03     48.82 o 
 -11  -4   9       72.07       62.70     49.65 o 
 -10  -4   9      687.87      662.28     68.71 o 
  -9  -4   9      930.03      966.53     99.36 o 
  -8  -4   9        7.66      -28.11     28.11 o 
  -7  -4   9     3354.98     3546.31    100.17 o 
  -6  -4   9      441.36      478.41     44.35 o 
  -5  -4   9       88.93      102.42     38.03 o 
  -4  -4   9     1896.46     2014.18     68.19 o 
  -3  -4   9     2080.04     1931.95     83.63 o 
  -2  -4   9      195.17      183.01     48.73 o 
  -1  -4   9     9882.67     9848.31    141.10 o 
   0  -4   9      690.80      779.05     39.27 o 
   1  -4   9     3207.90     3118.81     64.77 o 
   2  -4   9      436.30      559.83     40.86 o 
   3  -4   9     2617.17     2685.60     75.46 o 
   4  -4   9        9.49       36.09     23.19 o 
   5  -4   9     4104.95     4177.71    239.16 o 
   6  -4   9     2619.50     2633.75    102.01 o 
   7  -4   9      508.29      462.23     54.00 o 
   8  -4   9     2440.29     2616.59    110.05 o 
   9  -4   9     1579.78     1658.29     94.67 o 
  10  -4   9        9.29       23.41     50.70 o 
  11  -4   9     1493.20     1440.11     98.71 o 
 -12  -3   9      295.49      307.81     98.80 o 
 -11  -3   9      467.77      404.09     65.00 o 
 -10  -3   9      467.99      449.09     62.68 o 
  -9  -3   9      124.83      123.17     38.02 o 
  -8  -3   9     1967.20     1891.68     76.66 o 
  -7  -3   9      453.71      486.86     44.95 o 
  -6  -3   9      908.87      970.23     55.20 o 
  -5  -3   9     4979.31     5299.79    116.86 o 
  -4  -3   9     1983.57     2121.77     68.40 o 
  -3  -3   9     2124.81     2042.71     64.86 o 
  -2  -3   9     5117.07     5168.95    134.53 o 
  -1  -3   9     5717.37     5797.42     94.18 o 
   0  -3   9     2568.30     2509.99     55.62 o 
   1  -3   9     9287.15     9540.07    162.93 o 
   2  -3   9     2348.66     2477.39     85.16 o 
   3  -3   9      395.86      404.79     51.36 o 
   4  -3   9     5856.63     5772.73    117.57 o 
   5  -3   9     5807.01     5841.78    151.67 o 
   6  -3   9      723.79      726.82     70.09 o 
   7  -3   9     8899.42     8405.52    203.37 o 
   8  -3   9     2459.97     2290.51    100.54 o 
   9  -3   9      116.11       70.81     42.45 o 
  10  -3   9     1504.78     1384.56     88.79 o 
  11  -3   9     1218.29     1326.66     93.60 o 
  12  -3   9       60.69      201.37     85.57 o 
 -12  -2   9      849.55      672.67    120.57 o 
 -11  -2   9       59.47       55.33     82.33 o 
 -10  -2   9      701.81      770.54    134.70 o 
  -9  -2   9     1136.17     1285.10     68.06 o 
  -8  -2   9     1464.58     1368.49     66.19 o 
  -7  -2   9     1321.79     1451.26     65.05 o 
  -6  -2   9     6193.96     6416.53    135.11 o 
  -5  -2   9     2114.94     2055.65     68.93 o 
  -4  -2   9     1585.64     1618.62     59.90 o 
  -3  -2   9     5137.59     5282.29    116.73 o 
  -2  -2   9      919.56      836.01     33.70 o 
  -1  -2   9      906.31      850.84     33.72 o 
   0  -2   9    10791.12    10585.66    145.37 o 
   1  -2   9     2659.10     2648.81     71.53 o 
   2  -2   9      336.10      340.67     30.87 o 
   3  -2   9     7076.49     6578.88    126.15 o 
   4  -2   9     2838.82     2694.54     86.25 o 
   5  -2   9      176.32      111.63     31.42 o 
   6  -2   9     5584.88     5622.77    152.13 o 
   7  -2   9     1688.11     1751.99     86.05 o 
   8  -2   9      316.12      393.85     51.36 o 
   9  -2   9     1429.60     1443.64     87.59 o 
  10  -2   9      241.76      207.21     52.46 o 
  11  -2   9       38.48       25.05     91.96 o 
  12  -2   9      720.81      704.76     76.52 o 
 -12  -1   9      117.87       79.00     86.11 o 
 -11  -1   9      433.94      369.13     62.85 o 
 -10  -1   9     1936.73     1950.41    121.51 o 
  -9  -1   9      245.73      278.97     50.77 o 
  -8  -1   9       65.36       72.35     38.68 o 
  -7  -1   9     5453.11     5584.03    126.16 o 
  -6  -1   9      609.80      554.95     44.39 o 
  -5  -1   9     1570.78     1643.53     97.92 o 
  -4  -1   9     5627.40     5693.97    137.09 o 
  -3  -1   9      844.01      776.16     38.30 o 
  -2  -1   9       51.19       78.76     15.89 o 
  -1  -1   9     5791.80     5875.14     92.77 o 
   0  -1   9     5202.59     5287.73    105.95 o 
   1  -1   9     2315.50     2285.78     65.46 o 
   2  -1   9     9985.16     9828.67    216.93 o 
   3  -1   9      551.18      585.78     39.50 o 
   4  -1   9     1981.66     1773.22     90.99 o 
   5  -1   9     5499.38     5809.70    117.29 o 
   6  -1   9     1405.21     1317.78     72.76 o 
   7  -1   9     1913.77     1974.47     88.34 o 
   8  -1   9     3604.35     3634.88    125.23 o 
   9  -1   9      466.50      458.60     61.36 o 
  10  -1   9      441.91      412.11     58.91 o 
  11  -1   9     2112.42     2164.50    111.05 o 
  12  -1   9      413.42      434.74     68.20 o 
 -12   0   9      238.18      135.06     89.80 o 
 -11   0   9     1101.66      969.06     84.63 o 
 -10   0   9       70.31       39.66     95.51 o 
  -9   0   9      135.09      177.92     46.93 o 
  -8   0   9     1888.86     1899.56     91.40 o 
  -7   0   9       88.95       27.37     46.77 o 
  -6   0   9      567.76      533.13     43.36 o 
  -5   0   9     3865.26     3888.05     94.34 o 
  -4   0   9     1396.29     1468.97     48.52 o 
  -3   0   9      709.06      751.37     33.15 o 
  -2   0   9     3072.65     3153.06     62.54 o 
  -1   0   9     1138.32     1150.85     40.23 o 
   0   0   9     4360.51     4477.20     94.91 o 
   1   0   9    12454.46    12556.77    265.80 o 
   2   0   9      321.56      311.76     30.75 o 
   3   0   9     3195.84     2942.60     96.39 o 
   4   0   9     3969.48     3718.12     87.51 o 
   5   0   9     1581.10     1730.38     59.70 o 
   6   0   9     1257.45     1274.67     96.59 o 
   7   0   9     6627.02     6261.58    243.34 o 
   8   0   9      881.46      950.06     71.07 o 
   9   0   9     1163.22     1263.45     86.15 o 
  10   0   9     1824.67     1777.82     96.79 o 
  11   0   9      767.97      690.57     76.26 o 
  12   0   9      288.59      282.24     77.38 o 
 -12   1   9      578.14      568.42     74.37 o 
 -11   1   9       63.19       39.53     86.24 o 
 -10   1   9      969.23      918.98     78.28 o 
  -9   1   9      548.39      582.67     64.05 o 
  -8   1   9       33.71       63.64     30.66 o 
  -7   1   9     1385.94     1466.18     64.22 o 
  -6   1   9     3002.45     3170.03     87.13 o 
  -5   1   9       21.96       18.05     22.49 o 
  -4   1   9     5969.12     6280.29    101.91 o 
  -3   1   9     1904.61     1954.15     49.38 o 
  -2   1   9      591.28      629.15     30.62 o 
  -1   1   9     6983.27     7137.31    128.75 o 
   0   1   9    13950.51    13687.51    319.51 o 
   1   1   9       27.86        4.98     17.97 o 
   2   1   9     7913.27     7454.40    173.87 o 
   3   1   9    12403.16    11994.07    193.15 o 
   4   1   9     2362.96     2406.85     69.49 o 
   5   1   9      480.48      547.26     40.24 o 
   6   1   9     7075.39     6947.79    153.59 o 
   7   1   9     1726.99     1794.76     85.11 o 
   8   1   9     2134.80     1997.51     94.75 o 
   9   1   9     2985.69     3229.33    137.40 o 
  10   1   9      513.10      434.73     88.72 o 
  11   1   9      270.38      239.23     55.62 o 
  12   1   9     1389.03     1471.14    112.16 o 
 -12   2   9       20.76       29.45     52.63 o 
 -11   2   9     1043.14     1085.00     88.12 o 
 -10   2   9      958.05      904.30    110.67 o 
  -9   2   9       31.88       -2.11     37.13 o 
  -8   2   9     1344.17     1407.11     79.86 o 
  -7   2   9     2743.07     2685.59     82.33 o 
  -6   2   9      330.65      316.86     44.02 o 
  -5   2   9     3061.72     3051.06     74.87 o 
  -4   2   9     6179.61     6286.49    102.36 o 
  -3   2   9        9.49       10.74     14.19 o 
  -2   2   9     1834.96     2035.42     49.67 o 
  -1   2   9     6942.96     6739.67    124.13 o 
   0   2   9     1308.86     1315.42     50.07 o 
   1   2   9     4343.11     4560.80     97.21 o 
   2   2   9    12629.55    12312.18    196.25 o 
   3   2   9     1042.15     1091.36     48.74 o 
   4   2   9     1354.79     1366.89     53.03 o 
   5   2   9     2092.76     2241.57     71.25 o 
   6   2   9       39.62       42.14     22.40 o 
   7   2   9     2228.48     2280.69     95.04 o 
   8   2   9     5008.76     4850.25    145.05 o 
   9   2   9       37.45       -3.23     36.99 o 
  10   2   9      534.74      569.79     65.67 o 
  11   2   9     1603.92     1499.51     96.23 o 
  12   2   9      207.42      109.29     60.10 o 
 -12   3   9      733.57      757.88    102.71 o 
 -11   3   9     1189.75     1186.39    168.12 o 
 -10   3   9       75.42       60.19     44.20 o 
  -9   3   9     1244.47     1278.44     81.31 o 
  -8   3   9     2745.89     2713.46    196.06 o 
  -7   3   9       31.90       18.30     40.58 o 
  -6   3   9     2460.51     2385.84     93.46 o 
  -5   3   9     6712.38     6908.12    165.25 o 
  -4   3   9       20.12       15.80     16.85 o 
  -3   3   9     4726.98     4949.52     86.10 o 
  -2   3   9     2862.48     2686.63     58.17 o 
  -1   3   9      443.94      394.00     51.93 o 
   0   3   9     4131.38     4071.32    110.56 o 
   1   3   9    10808.60    10859.30    177.79 o 
   2   3   9        9.79       25.28     19.18 o 
   3   3   9     7371.20     7041.46    217.94 o 
   4   3   9     5783.43     5631.11    112.85 o 
   5   3   9       26.49       41.06     21.30 o 
   6   3   9     2078.82     2117.07     67.31 o 
   7   3   9     2685.50     2741.82    103.23 o 
   8   3   9      220.38      191.90     42.93 o 
   9   3   9     2133.93     2020.36     97.40 o 
  10   3   9     2285.48     2542.50    196.51 o 
  11   3   9       13.00      -17.52     51.42 o 
  12   3   9      491.39      516.11     89.89 o 
  13   3   9      996.10      987.23    141.17 o 
 -12   4   9      571.04      757.61    108.69 o 
 -11   4   9        4.05      -39.58     78.01 o 
 -10   4   9     1097.49     1126.18     85.37 o 
  -9   4   9      535.16      598.50     65.22 o 
  -8   4   9      446.13      394.66     50.96 o 
  -7   4   9      852.42      934.16     81.04 o 
  -6   4   9     1295.58     1280.67     48.64 o 
  -5   4   9        6.29      -17.52     17.52 o 
  -4   4   9     7444.32     7463.92    117.21 o 
  -3   4   9     2961.96     2897.18     78.48 o 
  -2   4   9     1431.23     1399.03     42.81 o 
  -1   4   9     4256.92     3901.95     86.32 o 
   0   4   9     5983.09     5907.07    113.44 o 
   1   4   9      253.37      238.27     33.14 o 
   2   4   9     8951.32     8750.72    160.81 o 
   3   4   9     7992.12     8137.87    145.26 o 
   4   4   9      176.19      204.89     26.59 o 
   5   4   9     3640.21     3610.26     99.53 o 
   6   4   9     2333.13     2345.21     70.88 o 
   7   4   9      316.64      272.72     32.70 o 
   8   4   9     4820.19     4924.01    187.51 o 
   9   4   9     4246.90     4172.76    137.88 o 
  10   4   9        2.82      -58.85     58.85 o 
  11   4   9      962.87     1012.47     84.61 o 
  12   4   9     1282.07     1366.15     99.33 o 
 -11   5   9      618.89      486.20     67.49 o 
 -10   5   9      745.57      750.43    138.57 o 
  -9   5   9      331.26      329.56     52.11 o 
  -8   5   9     1020.68     1013.70     95.56 o 
  -7   5   9      832.75      801.04     50.77 o 
  -6   5   9     1236.97     1261.26     48.51 o 
  -5   5   9     8261.22     8489.36    132.05 o 
  -4   5   9     3937.16     3903.00     77.89 o 
  -3   5   9      508.65      510.01     40.44 o 
  -2   5   9     9457.46     9301.82    135.33 o 
  -1   5   9     3371.99     3453.82     80.40 o 
   0   5   9      177.02      178.82     24.56 o 
   1   5   9     4609.94     4640.09    188.08 o 
   2   5   9     8116.45     8162.07    145.48 o 
   3   5   9        2.60      -14.83     18.69 o 
   4   5   9     6831.89     6640.06    126.94 o 
   5   5   9     2468.82     2625.50     73.99 o 
   6   5   9      704.86      698.99     45.92 o 
   7   5   9     2899.77     2998.16     82.75 o 
   8   5   9     5566.80     5633.57    158.14 o 
   9   5   9      293.89      224.94     48.43 o 
  10   5   9     1316.47     1316.03     87.41 o 
  11   5   9      665.94      767.30     76.72 o 
  12   5   9       18.52       29.06     50.73 o 
 -11   6   9      842.48     1018.27    142.07 o 
 -10   6   9      195.91      209.02     87.19 o 
  -9   6   9     2516.39     2446.48    109.49 o 
  -8   6   9      918.84      932.53     70.15 o 
  -7   6   9      151.09      125.71     30.83 o 
  -6   6   9     1752.28     1842.98     56.89 o 
  -5   6   9     2095.36     2193.80     61.27 o 
  -4   6   9       68.22       59.72     20.23 o 
  -3   6   9     8114.63     8193.96    125.50 o 
  -2   6   9     4509.51     4579.65     83.48 o 
  -1   6   9      125.01      114.04     23.17 o 
   0   6   9     2454.98     2483.51     84.04 o 
   1   6   9     5023.41     5166.16    105.11 o 
   2   6   9      702.56      707.14     47.00 o 
   3   6   9     5751.27     5686.50    120.47 o 
   4   6   9     5177.13     5191.27    130.37 o 
   5   6   9       56.44       53.60     24.11 o 
   6   6   9     5314.23     5484.86    116.15 o 
   7   6   9     2087.75     2149.18     83.72 o 
   8   6   9       19.66        8.48     36.04 o 
   9   6   9     2611.88     2677.62    185.85 o 
  10   6   9     1722.24     1810.35     99.01 o 
  11   6   9      253.35      319.34     60.84 o 
  12   6   9      668.44      518.81    102.66 o 
 -11   7   9       14.63      116.61     87.64 o 
 -10   7   9     1899.09     1706.69    158.99 o 
  -9   7   9      924.28      979.04    126.33 o 
  -8   7   9      263.24      256.78     51.03 o 
  -7   7   9     1803.74     1855.15     93.44 o 
  -6   7   9      411.27      492.87     43.87 o 
  -5   7   9      205.26      168.10     31.44 o 
  -4   7   9     7713.52     7942.66    149.61 o 
  -3   7   9     7321.26     7266.02    138.75 o 
  -2   7   9       82.30       42.62     22.75 o 
  -1   7   9     4715.99     4730.81    125.24 o 
   0   7   9     1047.14     1041.36     46.06 o 
   1   7   9      199.23      214.06     33.51 o 
   2   7   9     5198.27     5243.95    108.43 o 
   3   7   9     5745.43     5675.26    115.46 o 
   4   7   9     1662.21     1519.60     57.49 o 
   5   7   9     4458.76     4304.26     99.43 o 
   6   7   9     1019.84     1065.48     53.47 o 
   7   7   9      153.09      159.56     30.98 o 
   8   7   9     2280.64     2211.50     76.12 o 
   9   7   9     1143.88     1227.54     81.42 o 
  10   7   9      283.11      276.41     55.13 o 
  11   7   9     1545.79     1464.72    129.25 o 
  12   7   9      474.62      765.71    124.17 o 
 -10   8   9      180.72      283.16     97.81 o 
  -9   8   9      110.48      128.49     83.05 o 
  -8   8   9     1185.24     1237.30     87.26 o 
  -7   8   9      170.13      159.32     46.73 o 
  -6   8   9      408.23      515.20     58.04 o 
  -5   8   9     1835.20     2082.88     96.37 o 
  -4   8   9      934.33     1061.37     55.73 o 
  -3   8   9       54.40       59.72     26.04 o 
  -2   8   9     2906.53     2929.43    106.46 o 
  -1   8   9      509.41      472.15     52.05 o 
   0   8   9     3161.08     3100.06    100.40 o 
   1   8   9     3254.42     3090.23    101.30 o 
   2   8   9     1463.79     1451.55     71.65 o 
   3   8   9     1765.15     1637.84     76.41 o 
   4   8   9     8756.15     8357.67    190.02 o 
   5   8   9     1388.41     1425.22    118.73 o 
   6   8   9     1427.11     1340.75     73.30 o 
   7   8   9     1795.68     2019.89    128.44 o 
   8   8   9     1434.49     1405.10     79.95 o 
   9   8   9       86.84       57.41     63.61 o 
  10   8   9     2555.37     2271.39    161.33 o 
 -10   9   9      313.25      264.44    100.68 o 
  -9   9   9     1128.58      993.26    134.34 o 
  -8   9   9      189.25      178.91     59.88 o 
  -7   9   9     1410.99     1521.38    103.97 o 
  -6   9   9      896.86      933.41    145.04 o 
  -5   9   9     1665.14     1773.75     70.50 o 
  -4   9   9     1035.99     1094.17     57.60 o 
  -3   9   9     6389.75     6581.96    135.26 o 
  -2   9   9     2285.31     2250.16     92.78 o 
  -1   9   9     1708.90     1772.54     78.46 o 
   0   9   9     6060.34     5945.25    150.25 o 
   1   9   9     1666.20     1878.95     81.29 o 
   2   9   9     1424.33     1423.35     71.80 o 
   3   9   9     6960.03     6919.97    367.24 o 
   4   9   9      968.35      898.29     64.50 o 
   5   9   9       84.23       66.44     34.57 o 
   6   9   9     2612.59     2502.22     99.24 o 
   7   9   9     1174.45     1128.66    167.18 o 
   8   9   9       12.24      106.33     40.21 o 
   9   9   9     2181.99     2147.85    151.88 o 
  -9  10   9      104.29      133.20     56.81 o 
  -8  10   9      644.76      833.52     84.49 o 
  -7  10   9     3190.11     3189.97    130.44 o 
  -6  10   9      232.35      236.98     52.36 o 
  -5  10   9      387.19      410.73     73.10 o 
  -4  10   9     3889.95     3753.27    101.54 o 
  -3  10   9     1539.45     1632.33     67.50 o 
  -2  10   9     1134.21     1160.65     78.12 o 
  -1  10   9     5253.85     5152.19    139.69 o 
   0  10   9      267.60      306.28     42.33 o 
   1  10   9      367.83      359.11     45.85 o 
   2  10   9     2533.85     2452.83     95.73 o 
   3  10   9     1085.74     1119.63     69.54 o 
   4  10   9      148.46      121.63     38.27 o 
   5  10   9     4230.69     4338.72    206.36 o 
   6  10   9      895.99     1001.34     71.20 o 
   7  10   9      612.57      693.51    149.18 o 
   8  10   9     1675.00     1615.78     89.17 o 
   9  10   9      919.04     1064.97    122.82 o 
  -9  11   9      467.71      473.90     74.56 o 
  -8  11   9     2398.74     2430.03    125.68 o 
  -7  11   9      351.91      347.96     62.46 o 
  -6  11   9      258.28      253.86     74.37 o 
  -5  11   9     1672.05     1653.81    126.87 o 
  -4  11   9      378.88      383.03     42.73 o 
  -3  11   9      305.05      246.70     37.80 o 
  -2  11   9     3114.25     3076.59    107.93 o 
  -1  11   9      749.09      689.13     82.24 o 
   0  11   9     1085.10     1037.86     67.99 o 
   1  11   9     1789.09     1869.90     85.78 o 
   2  11   9      506.55      517.40     58.80 o 
   3  11   9     1419.14     1643.27     83.42 o 
   4  11   9     3740.67     3841.16    124.61 o 
   5  11   9      667.95      688.87     64.39 o 
   6  11   9     1293.23     1353.68     81.49 o 
   7  11   9     1704.50     1880.03     93.50 o 
   8  11   9       76.01       19.42     40.83 o 
   9  11   9      618.41      790.11     77.09 o 
  -8  12   9      322.96      302.33     69.01 o 
  -7  12   9      707.32      725.07     82.14 o 
  -6  12   9      421.42      558.31     70.06 o 
  -5  12   9       80.50       86.53     48.49 o 
  -4  12   9      531.60      423.99     46.16 o 
  -3  12   9      676.10      614.42     52.34 o 
  -2  12   9      235.90      249.63     45.52 o 
  -1  12   9     2401.05     2320.38    129.84 o 
   0  12   9     2388.20     2353.80     97.72 o 
   1  12   9       12.63       -1.07     33.76 o 
   2  12   9     1248.39     1256.68     76.26 o 
   3  12   9     2343.16     2175.14     95.60 o 
   4  12   9      659.55      703.59     65.46 o 
   5  12   9     1594.96     1483.43    106.76 o 
   6  12   9     3247.80     3555.12    226.43 o 
   7  12   9       11.23       14.04     39.51 o 
   8  12   9      714.80      831.98     76.68 o 
   9  12   9     1034.90      978.86    109.68 o 
  -7  13   9      766.77      690.76    130.56 o 
  -6  13   9       81.77      131.12     55.77 o 
  -5  13   9     1539.61     1375.72    220.67 o 
  -4  13   9      847.50      924.43     70.26 o 
  -3  13   9       46.26      104.38     41.73 o 
  -2  13   9      706.76      684.91     73.06 o 
  -1  13   9     4027.45     4332.33    136.64 o 
   0  13   9      408.82      386.87     53.48 o 
   1  13   9     2054.56     2192.06     98.65 o 
   2  13   9     2513.66     2477.51    104.48 o 
   3  13   9      353.50      417.13     53.63 o 
   4  13   9      937.72      893.88     78.82 o 
   5  13   9     2968.80     2912.40    117.24 o 
   6  13   9      334.36      356.43     56.02 o 
   7  13   9      809.25      826.16     78.45 o 
   8  13   9     1014.41     1148.20    118.86 o 
   9  13   9       79.08       48.68     63.61 o 
  -6  14   9      841.47      781.99    132.36 o 
  -5  14   9     1226.48     1239.08    129.75 o 
  -4  14   9      117.55      113.01     71.71 o 
  -3  14   9      742.83      804.69    132.45 o 
  -2  14   9     2087.52     1993.62    185.67 o 
  -1  14   9      311.76      379.33     55.35 o 
   0  14   9     1339.99     1372.61     84.66 o 
   1  14   9     1618.75     1815.51    101.27 o 
   2  14   9       32.52      102.78     43.07 o 
   3  14   9      552.89      500.74     60.47 o 
   4  14   9     1265.20     1480.36    167.13 o 
   5  14   9      125.72      158.35     52.59 o 
   6  14   9      910.82      862.41     94.97 o 
   7  14   9      739.78      807.99     80.44 o 
  -3  15   9      478.82      470.84     61.15 o 
  -2  15   9      114.24       95.93     46.36 o 
  -1  15   9      424.99      363.81     57.22 o 
   0  15   9      941.21      865.64     76.72 o 
   1  15   9       70.28       77.98     44.87 o 
   2  15   9     1196.81     1102.63     83.01 o 
   3  15   9      617.78      690.83     73.39 o 
   4  15   9       37.19       65.29     45.46 o 
   5  15   9      730.32      785.67     79.13 o 
   6  15   9     1263.34     1213.52    131.82 o 
  -2  16   9      882.95      936.21    111.84 o 
  -1  16   9      571.71      723.69    105.45 o 
   0  16   9       55.98       37.72     45.67 o 
   1  16   9     1364.08     1463.47    174.33 o 
   2  16   9      998.34     1024.36     83.88 o 
   3  16   9       11.12       72.43     71.71 o 
   4  16   9      547.23      396.44     91.51 o 
   5  16   9      894.19      903.10    123.36 o 
  -2 -15  10      289.78      420.64    101.76 o 
  -1 -15  10      765.96      829.86    127.14 o 
   0 -15  10      153.30      207.67     88.27 o 
  -5 -14  10      942.45      967.08    134.43 o 
  -4 -14  10       76.11       68.56     77.74 o 
  -3 -14  10      503.10      470.70     71.76 o 
  -2 -14  10      244.90      239.08     60.05 o 
  -1 -14  10       96.75       30.86     70.81 o 
   0 -14  10      522.30      496.68     97.36 o 
  -6 -13  10      642.89      555.25    106.35 o 
  -5 -13  10        0.02      -26.27     50.66 o 
  -4 -13  10      654.96      658.95     77.15 o 
  -3 -13  10      382.44      297.40     60.88 o 
  -2 -13  10       18.70      -24.08     44.21 o 
  -1 -13  10      477.37      414.12     83.32 o 
   0 -13  10     1212.26     1303.68    131.01 o 
   1 -13  10       75.25       47.60     72.97 o 
   5 -13  10      656.94      615.36    104.37 o 
  -7 -12  10      685.73      484.44    101.58 o 
  -6 -12  10       14.73       33.38     49.72 o 
  -5 -12  10     1227.27     1201.50    102.35 o 
  -4 -12  10      966.19      974.12     84.58 o 
  -3 -12  10      333.28      223.82     55.58 o 
  -2 -12  10     1417.85     1328.57     89.91 o 
  -1 -12  10     1414.24     1648.12     95.69 o 
   0 -12  10       43.72       63.79     64.96 o 
   1 -12  10     2572.86     2787.32    166.01 o 
   4 -12  10      698.57      742.22    106.26 o 
   5 -12  10     1352.17     1445.31    134.07 o 
   6 -12  10        4.74       -3.69     70.00 o 
  -8 -11  10      265.62      291.89     90.88 o 
  -7 -11  10       38.37       14.35     39.89 o 
  -6 -11  10     1382.82     1474.05     79.87 o 
  -5 -11  10      945.42     1024.17     90.76 o 
  -4 -11  10      197.72      184.14     42.60 o 
  -3 -11  10     2158.02     2122.89     86.61 o 
  -2 -11  10      956.88      973.75     65.07 o 
  -1 -11  10       36.23       34.42     40.29 o 
   0 -11  10     1066.60     1300.80    118.32 o 
   1 -11  10     1961.43     2002.99    137.85 o 
   4 -11  10      582.25      659.17    102.12 o 
   5 -11  10       68.66      119.76     68.65 o 
   6 -11  10      990.93     1211.55    132.90 o 
   7 -11  10     1337.12     1473.47    147.29 o 
  -9 -10  10      239.26      333.46     65.94 o 
  -8 -10  10       21.05      -35.90     61.37 o 
  -7 -10  10      507.86      504.56     56.30 o 
  -6 -10  10      766.75      728.18     62.71 o 
  -5 -10  10        6.33      -43.59     49.40 o 
  -4 -10  10     2115.35     2172.42     85.26 o 
  -3 -10  10     1077.33     1077.00     77.95 o 
  -2 -10  10      181.43      166.48     38.59 o 
  -1 -10  10      980.32      910.24     67.68 o 
   0 -10  10     1993.51     1829.29     97.59 o 
   1 -10  10        7.22      -13.97     41.43 o 
   2 -10  10     3016.31     2921.78    135.24 o 
   3 -10  10     1856.66     1882.62     97.84 o 
   4 -10  10      512.14      600.90     67.75 o 
   5 -10  10      913.61      896.64     81.63 o 
   6 -10  10      394.54      349.44     64.01 o 
   7 -10  10        2.58       56.96     73.96 o 
   8 -10  10     1371.06     1554.36    148.64 o 
  -9  -9  10      205.89      224.14     49.51 o 
  -8  -9  10      481.07      445.70     53.77 o 
  -7  -9  10       79.52       66.36     43.68 o 
  -6  -9  10       42.30       45.78     52.11 o 
  -5  -9  10     1959.58     2100.88     99.48 o 
  -4  -9  10     1440.51     1407.67    164.91 o 
  -3  -9  10      424.41      370.52     44.03 o 
  -2  -9  10     2301.32     2132.55    177.41 o 
  -1  -9  10      859.54      837.18     57.03 o 
   0  -9  10     1097.96     1073.80     77.46 o 
   1  -9  10     2058.33     1937.76     94.55 o 
   2  -9  10     1057.92      985.03    105.27 o 
   3  -9  10      683.07      694.26     69.20 o 
   4  -9  10     3789.10     3848.33    181.30 o 
   5  -9  10      487.83      491.90     63.23 o 
   6  -9  10      285.93      324.21     59.63 o 
   7  -9  10     1508.55     1535.93    100.21 o 
   8  -9  10     1429.16     1594.21    105.27 o 
   9  -9  10      140.06      207.22     95.47 o 
 -10  -8  10      136.29      120.52     47.14 o 
  -9  -8  10      918.21     1024.12     91.36 o 
  -8  -8  10      143.16      137.18     41.79 o 
  -7  -8  10      497.69      496.50     79.78 o 
  -6  -8  10     1408.85     1471.19     73.54 o 
  -5  -8  10      475.96      479.23     46.79 o 
  -4  -8  10      705.69      802.43     66.30 o 
  -3  -8  10     5535.00     5377.01    127.26 o 
  -2  -8  10      311.07      282.27     70.58 o 
  -1  -8  10     2336.93     2267.69     79.11 o 
   0  -8  10     3579.81     3679.34    127.70 o 
   1  -8  10     1266.71     1191.98     76.65 o 
   2  -8  10      340.87      338.20     39.41 o 
   3  -8  10     5260.15     5355.91    123.64 o 
   4  -8  10     1021.88      868.87     73.01 o 
   5  -8  10      781.92      848.58     75.38 o 
   6  -8  10     2162.85     2096.95    105.13 o 
   7  -8  10     1637.96     1772.06    102.53 o 
   8  -8  10      144.32      166.83     58.56 o 
   9  -8  10     1405.53     1512.94    105.39 o 
  10  -8  10      637.45      438.82    109.14 o 
 -10  -7  10     1312.03     1393.55     82.42 o 
  -9  -7  10      292.66      362.19     55.87 o 
  -8  -7  10     1177.75     1209.36    169.65 o 
  -7  -7  10     1451.64     1432.58     73.29 o 
  -6  -7  10       42.97       63.76     34.15 o 
  -5  -7  10     1187.43     1230.25     64.61 o 
  -4  -7  10     3736.62     3655.45    101.32 o 
  -3  -7  10     1200.69     1099.19     80.32 o 
  -2  -7  10     1940.01     1731.00    131.13 o 
  -1  -7  10     4243.58     4015.19    105.41 o 
   0  -7  10      717.89      730.98     65.87 o 
   1  -7  10     1159.10     1215.54     57.48 o 
   2  -7  10     2273.05     2161.60     74.54 o 
   3  -7  10     1494.41     1520.98     67.93 o 
   4  -7  10      688.64      616.43     65.52 o 
   5  -7  10     3511.11     3449.42    194.49 o 
   6  -7  10      999.50      925.26     86.02 o 
   7  -7  10      131.99      156.96     52.04 o 
   8  -7  10     1323.71     1405.12     96.89 o 
   9  -7  10      750.30      659.38     78.11 o 
  10  -7  10      261.31      377.63    103.29 o 
 -11  -6  10     1074.65     1062.90    136.32 o 
 -10  -6  10      206.81      226.97     51.19 o 
  -9  -6  10      928.84     1064.23     71.21 o 
  -8  -6  10     2463.08     2473.73     93.66 o 
  -7  -6  10       56.02       24.66     32.47 o 
  -6  -6  10      538.42      486.98     48.07 o 
  -5  -6  10     2528.25     2340.04    164.68 o 
  -4  -6  10     1547.52     1517.27     86.64 o 
  -3  -6  10     1570.30     1412.28     62.22 o 
  -2  -6  10     3209.21     3213.47     89.18 o 
  -1  -6  10     1087.16     1055.39     54.33 o 
   0  -6  10      382.33      319.03     34.95 o 
   1  -6  10     4799.88     4652.07    148.79 o 
   2  -6  10     3086.11     2980.68    116.05 o 
   3  -6  10      928.77      871.91     53.63 o 
   4  -6  10     4419.75     4574.11    251.13 o 
   5  -6  10      331.31      339.70     62.49 o 
   6  -6  10     1513.43     1582.14     90.36 o 
   7  -6  10     2284.93     2447.01    110.93 o 
   8  -6  10      615.87      602.46     69.08 o 
   9  -6  10      725.04      905.28    114.50 o 
  10  -6  10     2042.49     2001.69    114.99 o 
 -11  -5  10      136.54      185.98     87.19 o 
 -10  -5  10      232.87      280.79     49.22 o 
  -9  -5  10     1297.22     1313.87     95.31 o 
  -8  -5  10      108.19      150.92     39.09 o 
  -7  -5  10     1241.24     1237.49     67.72 o 
  -6  -5  10     1733.57     1869.37     93.42 o 
  -5  -5  10       23.90       16.46     26.64 o 
  -4  -5  10      841.71      825.55     53.10 o 
  -3  -5  10     3703.97     3583.23     93.84 o 
  -2  -5  10      420.55      360.40     37.79 o 
  -1  -5  10     4066.35     4031.58    128.86 o 
   0  -5  10     6222.56     6222.74    183.75 o 
   1  -5  10       97.75       61.28     25.98 o 
   2  -5  10     1658.12     1649.93     63.84 o 
   3  -5  10    11213.04    10901.60    395.50 o 
   4  -5  10       90.49       39.64     36.47 o 
   5  -5  10     5038.95     4825.06    172.67 o 
   6  -5  10     4658.00     4721.59    147.27 o 
   7  -5  10      167.03      121.97     45.54 o 
   8  -5  10      600.78      691.65     71.17 o 
   9  -5  10     1886.27     1785.60    131.19 o 
  10  -5  10      885.82      895.93    186.25 o 
 -11  -4  10      147.64       52.56     52.26 o 
 -10  -4  10      723.04      628.64     73.21 o 
  -9  -4  10        2.39      -28.16     34.88 o 
  -8  -4  10      990.54     1092.18     66.08 o 
  -7  -4  10     2970.11     3044.84     96.16 o 
  -6  -4  10       13.17       -7.57     27.96 o 
  -5  -4  10     1716.36     1793.46     70.39 o 
  -4  -4  10     3772.13     3692.35     95.98 o 
  -3  -4  10       51.43       39.79     24.21 o 
  -2  -4  10     3156.11     3166.57    108.84 o 
  -1  -4  10     9428.42     9294.19    162.61 o 
   0  -4  10      285.75      304.57     32.21 o 
   1  -4  10     3024.06     3048.83     82.10 o 
   2  -4  10     6513.87     6633.37    132.18 o 
   3  -4  10      716.86      808.32     49.30 o 
   4  -4  10     2907.00     2911.66     83.70 o 
   5  -4  10     5536.55     5372.41    152.07 o 
   6  -4  10      588.68      600.94     64.58 o 
   7  -4  10      926.61      953.76     76.03 o 
   8  -4  10     1500.12     1560.28     91.98 o 
   9  -4  10      889.26      884.62     81.02 o 
  10  -4  10      269.30      274.03     60.02 o 
  11  -4  10     1624.35     1618.13    108.00 o 
 -11  -3  10      300.36      243.03    121.65 o 
 -10  -3  10       21.08       17.51     44.74 o 
  -9  -3  10      639.94      643.71     56.86 o 
  -8  -3  10     1748.10     1890.81     79.80 o 
  -7  -3  10      102.33      145.68     34.76 o 
  -6  -3  10     2586.67     2732.01    129.53 o 
  -5  -3  10     3199.42     3246.46     91.92 o 
  -4  -3  10      398.86      352.41     41.87 o 
  -3  -3  10     4022.58     3942.10     95.76 o 
  -2  -3  10     7173.09     6367.57    255.49 o 
  -1  -3  10      611.02      569.14     48.76 o 
   0  -3  10     8477.64     8497.86    152.53 o 
   1  -3  10     1855.60     1831.38     62.99 o 
   2  -3  10      293.02      296.90     75.70 o 
   3  -3  10      912.21      971.92     60.88 o 
   4  -3  10     6093.51     6189.39    127.86 o 
   5  -3  10     1060.70      949.19     68.35 o 
   6  -3  10     3003.22     2801.35    210.01 o 
   7  -3  10     2836.34     2708.62    280.14 o 
   8  -3  10      191.54      172.97     49.23 o 
   9  -3  10      577.90      656.25    178.61 o 
  10  -3  10     1232.43     1186.68     90.40 o 
  11  -3  10       43.48      -25.64     49.79 o 
 -11  -2  10       39.56       -2.14     45.37 o 
 -10  -2  10      815.54      967.12     82.05 o 
  -9  -2  10     1139.38     1132.33     67.82 o 
  -8  -2  10      139.99       92.43     36.24 o 
  -7  -2  10     4575.47     4690.63    148.86 o 
  -6  -2  10     4466.34     4595.83    131.18 o 
  -5  -2  10      144.72      131.00     28.69 o 
  -4  -2  10     1891.61     1982.20    110.64 o 
  -3  -2  10     4743.50     4513.73    172.48 o 
  -2  -2  10      120.33      169.76     26.65 o 
  -1  -2  10     2784.54     2710.27     73.67 o 
   0  -2  10     4814.79     4727.07    102.13 o 
   1  -2  10       96.80       57.12     23.51 o 
   2  -2  10      665.46      720.59     46.35 o 
   3  -2  10     3767.04     3730.77     91.86 o 
   4  -2  10      537.30      552.94     43.99 o 
   5  -2  10     3614.59     3637.84     99.46 o 
   6  -2  10     5069.64     5108.23    208.39 o 
   7  -2  10      144.83      155.00     56.19 o 
   8  -2  10     2053.03     2263.64    103.71 o 
   9  -2  10     1337.84     1311.71    108.24 o 
  10  -2  10       11.78       52.03     45.53 o 
  11  -2  10      985.51      823.44     84.26 o 
 -11  -1  10      509.72      521.64     97.58 o 
 -10  -1  10      279.30      304.83     58.05 o 
  -9  -1  10       24.51      -16.27     38.56 o 
  -8  -1  10     1868.50     1923.18    141.41 o 
  -7  -1  10     1369.17     1523.07     68.77 o 
  -6  -1  10      500.97      472.32     42.42 o 
  -5  -1  10     1658.28     1815.35     66.69 o 
  -4  -1  10      982.76      996.78     50.87 o 
  -3  -1  10      153.43      192.45     44.75 o 
  -2  -1  10     4511.23     4550.60     98.75 o 
  -1  -1  10     4720.13     4751.41    113.02 o 
   0  -1  10     2006.53     1963.63     63.48 o 
   1  -1  10     7628.25     7550.23    140.30 o 
   2  -1  10     6041.07     5861.79    119.22 o 
   3  -1  10       13.00       11.14     21.78 o 
   4  -1  10     4048.39     3802.17    113.59 o 
   5  -1  10     6112.80     6052.72    125.70 o 
   6  -1  10      281.75      275.35     47.91 o 
   7  -1  10     4068.75     4223.84    167.54 o 
   8  -1  10     2296.66     2193.09    101.97 o 
   9  -1  10       19.46        4.28     40.63 o 
  10  -1  10     1182.97     1314.38     91.58 o 
  11  -1  10     1941.78     1898.37    109.99 o 
 -11   0  10      291.93      223.91     60.05 o 
 -10   0  10      614.33      763.44     77.19 o 
  -9   0  10      663.60      716.17     81.07 o 
  -8   0  10     1730.06     1822.13     75.24 o 
  -7   0  10       55.75       17.66     29.99 o 
  -6   0  10     6118.45     6489.14    136.49 o 
  -5   0  10     2724.72     2768.53    106.78 o 
  -4   0  10      481.63      624.97     43.62 o 
  -3   0  10     3480.74     3674.20     86.77 o 
  -2   0  10     3612.52     3533.03    102.33 o 
  -1   0  10       85.06       68.81     23.46 o 
   0   0  10    10869.46    11109.86    183.43 o 
   1   0  10     7449.27     7572.94    220.03 o 
   2   0  10      471.38      432.86     37.36 o 
   3   0  10     3462.08     3556.91    118.91 o 
   4   0  10     1995.12     1888.78     65.55 o 
   5   0  10       11.96       -5.55     22.56 o 
   6   0  10     6978.06     6841.50    380.02 o 
   7   0  10     2240.90     2365.94    100.41 o 
   8   0  10       25.10       36.29     39.00 o 
   9   0  10     1788.17     1844.17     95.96 o 
  10   0  10     1870.21     1886.28    103.46 o 
  11   0  10        1.38       19.38     47.88 o 
  12   0  10      718.77      628.22    109.68 o 
 -11   1  10      405.55      339.98    135.15 o 
 -10   1  10     1459.53     1373.79     90.91 o 
  -9   1  10      325.77      271.09     52.19 o 
  -8   1  10       60.53       82.24     33.69 o 
  -7   1  10     4163.00     4385.87    120.29 o 
  -6   1  10     2499.59     2571.80     81.14 o 
  -5   1  10      249.62      255.17     32.77 o 
  -4   1  10     5361.22     5514.66    109.39 o 
  -3   1  10     2734.46     2567.02    114.88 o 
  -2   1  10      148.79      162.69     26.04 o 
  -1   1  10     7322.34     7329.06    135.43 o 
   0   1  10     4086.00     4132.03     94.04 o 
   1   1  10      128.17      106.74     25.18 o 
   2   1  10    10135.83     9505.03    174.12 o 
   3   1  10     4878.59     4797.54    105.83 o 
   4   1  10       26.88      -15.98     20.29 o 
   5   1  10     2073.39     2107.66     69.65 o 
   6   1  10     4137.79     4362.12    117.04 o 
   7   1  10       10.98       47.47     34.97 o 
   8   1  10     3781.33     3846.34    239.25 o 
   9   1  10      863.60      722.60     71.64 o 
  10   1  10       52.45       82.06     46.67 o 
  11   1  10      873.51      845.81     82.71 o 
  12   1  10      817.24      882.32    132.36 o 
 -11   2  10     2091.84     2117.53    115.09 o 
 -10   2  10      656.88      763.79     76.58 o 
  -9   2  10       53.25       28.59     52.01 o 
  -8   2  10     1872.63     1948.93     76.86 o 
  -7   2  10     2101.63     2124.26     76.75 o 
  -6   2  10      161.87      172.33     32.42 o 
  -5   2  10     4346.45     4432.86    104.01 o 
  -4   2  10     1215.23     1173.33     44.04 o 
  -3   2  10      165.25      176.39     30.43 o 
  -2   2  10     2889.10     2764.33     74.38 o 
  -1   2  10     3762.75     3899.48     90.83 o 
   0   2  10      731.78      743.44     57.55 o 
   1   2  10     7944.49     7296.28    175.81 o 
   2   2  10     2684.27     2643.72     90.69 o 
   3   2  10      690.08      748.77     59.14 o 
   4   2  10      959.99      969.55     50.31 o 
   5   2  10      331.59      315.37     33.62 o 
   6   2  10     1319.75     1335.68     58.92 o 
   7   2  10     6621.06     6595.88    173.43 o 
   8   2  10     2045.59     2011.19     96.64 o 
   9   2  10      870.17      726.84     71.68 o 
  10   2  10     2186.17     2218.86    109.28 o 
  11   2  10      676.23      836.20    143.15 o 
  12   2  10       55.81       80.53     55.76 o 
 -11   3  10      350.47      331.41     61.98 o 
 -10   3  10      107.52      142.19     67.30 o 
  -9   3  10     1220.06     1293.49     84.86 o 
  -8   3  10       18.54       31.99     38.28 o 
  -7   3  10      540.95      496.07     45.03 o 
  -6   3  10      983.05      940.87     57.06 o 
  -5   3  10      656.16      674.53     38.92 o 
  -4   3  10      450.59      517.01     35.11 o 
  -3   3  10     4076.69     4164.90     94.06 o 
  -2   3  10      435.32      478.97     37.51 o 
  -1   3  10      300.59      328.88     31.29 o 
   0   3  10     7572.44     7378.50    136.98 o 
   1   3  10     1129.01     1231.61     78.81 o 
   2   3  10     1284.92     1107.73     55.82 o 
   3   3  10     7003.72     6901.23    133.73 o 
   4   3  10     1018.05     1070.68     51.70 o 
   5   3  10      801.12      906.85     50.22 o 
   6   3  10     9158.86     9357.64    301.49 o 
   7   3  10     3573.42     3872.19    126.97 o 
   8   3  10      351.56      395.74     53.36 o 
   9   3  10     3030.16     3189.94    123.45 o 
  10   3  10     1185.59     1275.86    106.35 o 
  11   3  10       56.71       23.54     76.03 o 
  12   3  10      746.30      910.41     91.15 o 
 -11   4  10      428.56      310.51     61.57 o 
 -10   4  10      961.52      961.16     84.29 o 
  -9   4  10       88.37       -6.26     41.45 o 
  -8   4  10       33.97        3.39     48.05 o 
  -7   4  10     1614.18     1599.39     67.65 o 
  -6   4  10      363.19      403.26     38.91 o 
  -5   4  10     2405.74     2402.11     63.70 o 
  -4   4  10     3381.74     3404.54     73.75 o 
  -3   4  10      651.55      781.30     77.50 o 
  -2   4  10     1968.80     1879.98     95.06 o 
  -1   4  10     5792.43     5857.70    116.68 o 
   0   4  10     3832.47     3741.09     98.83 o 
   1   4  10     3005.90     2940.66     78.69 o 
   2   4  10    15087.87    15574.51    385.64 o 
   3   4  10      562.05      623.80     44.99 o 
   4   4  10     2010.90     2203.59    118.86 o 
   5   4  10     3578.48     3466.39     89.37 o 
   6   4  10     1046.19     1173.54     57.52 o 
   7   4  10      918.64      968.04     81.18 o 
   8   4  10     3362.97     3160.78    118.86 o 
   9   4  10      712.98      710.43     72.05 o 
  10   4  10      144.02      125.12     49.92 o 
  11   4  10      927.94      888.76     84.68 o 
  12   4  10      504.87      603.31     76.23 o 
 -11   5  10     1054.45     1049.16     91.99 o 
 -10   5  10       58.44       32.27     45.03 o 
  -9   5  10      595.21      624.62     75.99 o 
  -8   5  10      708.86      822.27     71.63 o 
  -7   5  10       19.60       59.05     31.09 o 
  -6   5  10     2544.89     2709.44     70.56 o 
  -5   5  10     8806.99     9222.47    143.75 o 
  -4   5  10     1448.96     1438.94     56.29 o 
  -3   5  10     3210.60     3270.28     82.21 o 
  -2   5  10     3569.28     3607.69     86.94 o 
  -1   5  10     1030.65     1059.24     50.36 o 
   0   5  10      833.47      917.71     47.24 o 
   1   5  10     6832.15     6812.34    130.99 o 
   2   5  10      993.18     1013.36     51.16 o 
   3   5  10     2989.42     3033.29     82.62 o 
   4   5  10     2446.90     2506.53     75.57 o 
   5   5  10      497.21      557.61     60.75 o 
   6   5  10      295.53      363.47     36.49 o 
   7   5  10     2457.55     2413.03     83.66 o 
   8   5  10     1049.41      886.10    102.66 o 
   9   5  10      470.61      541.26    147.47 o 
  10   5  10     1962.69     2116.08    107.60 o 
  11   5  10      131.62      137.61     54.15 o 
  12   5  10      145.32       84.44     57.10 o 
 -11   6  10      225.97      165.29     94.84 o 
 -10   6  10      517.72      412.28     97.54 o 
  -9   6  10     1086.83      918.58    121.56 o 
  -8   6  10       46.16       57.14     44.31 o 
  -7   6  10      264.06      214.12     44.81 o 
  -6   6  10     3213.01     3331.40     78.19 o 
  -5   6  10     1389.58     1366.58     51.42 o 
  -4   6  10     2023.43     2231.46     69.58 o 
  -3   6  10     2385.22     2282.25     68.63 o 
  -2   6  10      430.10      377.03     34.53 o 
  -1   6  10      782.10      841.25     46.11 o 
   0   6  10     2021.80     2168.62     67.84 o 
   1   6  10      430.79      495.81     62.87 o 
   2   6  10     4151.14     4075.72     95.96 o 
   3   6  10     5940.08     5922.64    122.40 o 
   4   6  10       17.47       36.63     23.83 o 
   5   6  10      822.70      791.79     50.13 o 
   6   6  10     4246.55     4212.63    134.50 o 
   7   6  10      367.82      403.13     71.05 o 
   8   6  10     1521.28     1444.48    110.90 o 
   9   6  10     3366.00     3511.84    329.77 o 
  10   6  10       28.86      -32.22     45.93 o 
  11   6  10      733.11      689.19     79.83 o 
  12   6  10      759.76      790.77     88.46 o 
 -10   7  10      942.63     1045.09    141.26 o 
  -9   7  10        3.67      -30.95     64.87 o 
  -8   7  10      817.28      851.46    114.72 o 
  -7   7  10      561.31      758.58     88.94 o 
  -6   7  10        3.29        2.52     28.24 o 
  -5   7  10     2724.65     2836.64     84.91 o 
  -4   7  10     3922.86     3994.55    169.34 o 
  -3   7  10       45.64       28.74     29.95 o 
  -2   7  10     2820.55     2856.89    220.85 o 
  -1   7  10     2567.84     2697.31    130.02 o 
   0   7  10      449.28      334.17     55.56 o 
   1   7  10     1094.02     1087.24     99.29 o 
   2   7  10     7172.14     7064.44    136.21 o 
   3   7  10      678.38      680.07     54.88 o 
   4   7  10     4479.98     4347.56    102.92 o 
   5   7  10     5458.82     5349.42    117.96 o 
   6   7  10      107.45       65.78     29.37 o 
   7   7  10     1502.71     1580.17     67.38 o 
   8   7  10     3425.83     3668.77    129.18 o 
   9   7  10      116.77        1.11     41.11 o 
  10   7  10     1267.25     1528.05     98.30 o 
  11   7  10     1278.75     1622.60    107.45 o 
 -10   8  10        4.99      -50.66     75.31 o 
  -9   8  10     1084.32     1099.34    141.44 o 
  -8   8  10      582.25      513.14     99.69 o 
  -7   8  10      358.13      320.32     54.59 o 
  -6   8  10     1664.18     1926.87     75.67 o 
  -5   8  10     1589.06     1779.02     96.37 o 
  -4   8  10        3.30       -4.70     38.24 o 
  -3   8  10     2801.07     3081.93    129.52 o 
  -2   8  10     2778.58     2813.12    160.38 o 
  -1   8  10      100.68       39.92     31.36 o 
   0   8  10     4778.82     4914.73    136.53 o 
   1   8  10     4428.07     4537.69    130.65 o 
   2   8  10     1030.12     1052.75     66.68 o 
   3   8  10     6542.77     6405.60    162.91 o 
   4   8  10     5048.24     4898.06    138.90 o 
   5   8  10      314.18      218.39     45.75 o 
   6   8  10     2977.37     2886.50    107.26 o 
   7   8  10     1715.73     1805.70    177.66 o 
   8   8  10      198.19      187.35     45.08 o 
   9   8  10     1064.46      944.49    118.86 o 
  10   8  10     1344.03     1375.30    140.09 o 
  11   8  10       41.55      -12.15     68.11 o 
  -9   9  10     1025.43     1007.39    138.30 o 
  -8   9  10       66.64      -44.30     45.22 o 
  -7   9  10     1681.67     1551.81     95.59 o 
  -6   9  10      762.51      871.10    132.72 o 
  -5   9  10      338.42      336.02     58.98 o 
  -4   9  10     2517.90     2327.50     95.21 o 
  -3   9  10     3843.58     3705.69    128.67 o 
  -2   9  10       81.28       31.91     34.18 o 
  -1   9  10     3312.26     3268.89    109.87 o 
   0   9  10     3016.11     3019.70    105.90 o 
   1   9  10       89.38      106.14     42.02 o 
   2   9  10     1754.92     1718.08     82.70 o 
   3   9  10     3965.62     4140.07    127.22 o 
   4   9  10      239.83      227.51     43.61 o 
   5   9  10     1926.90     1963.57     89.97 o 
   6   9  10      556.55      519.38     57.17 o 
   7   9  10       14.03      -35.28     35.28 o 
   8   9  10      607.27      586.17     63.77 o 
   9   9  10     1508.49     1544.28    139.37 o 
  10   9  10        0.69      -68.29     68.29 o 
  -9  10  10        2.13        8.46     82.96 o 
  -8  10  10      655.28      617.52    184.95 o 
  -7  10  10      443.18      371.32    147.56 o 
  -6  10  10       38.33       45.71     59.03 o 
  -5  10  10      854.86      705.82     82.37 o 
  -4  10  10     1361.26     1381.62     79.00 o 
  -3  10  10       25.94       -3.66     69.46 o 
  -2  10  10     2812.31     2699.77    150.40 o 
  -1  10  10     1842.24     1952.83     87.87 o 
   0  10  10      170.00      185.76     40.30 o 
   1  10  10     1468.03     1402.03     77.70 o 
   2  10  10     2655.31     2816.55    151.43 o 
   3  10  10        1.28       31.63     33.46 o 
   4  10  10     2284.40     2289.01     97.50 o 
   5  10  10     1403.98     1343.16     79.06 o 
   6  10  10      206.57      311.13     78.91 o 
   7  10  10     1507.47     1384.14     84.17 o 
   8  10  10     2059.94     2215.40    104.77 o 
   9  10  10       18.42      -17.82     65.50 o 
  10  10  10     1478.16     1575.95    153.32 o 
  -8  11  10      554.43      467.70     95.38 o 
  -7  11  10      210.94      290.18     81.34 o 
  -6  11  10      773.12      748.61    106.89 o 
  -5  11  10      385.57      406.61     79.00 o 
  -4  11  10       42.02       98.71     41.00 o 
  -3  11  10     3301.87     3336.70    173.43 o 
  -2  11  10     2166.21     2230.58     96.75 o 
  -1  11  10     1098.90     1094.76     73.42 o 
   0  11  10     2955.04     2858.36    108.58 o 
   1  11  10      323.44      354.39     49.50 o 
   2  11  10      132.61       78.50     76.08 o 
   3  11  10     3916.97     3849.19    286.40 o 
   4  11  10     2217.75     2218.19    137.89 o 
   5  11  10      310.87      243.07     48.28 o 
   6  11  10     2167.93     2159.30    101.14 o 
   7  11  10      953.72     1163.03     82.22 o 
   8  11  10        7.75       12.95     41.65 o 
   9  11  10     1645.34     1801.26    154.49 o 
  -7  12  10      899.36      823.74    118.05 o 
  -6  12  10       55.54       16.47     63.34 o 
  -5  12  10      965.52      936.84    112.56 o 
  -4  12  10     1986.17     1876.77     94.09 o 
  -3  12  10     1378.44     1298.69     81.77 o 
  -2  12  10      406.33      416.66     54.01 o 
  -1  12  10     4091.10     4070.10    133.08 o 
   0  12  10      873.93      943.23     72.97 o 
   1  12  10      196.19      239.71     67.48 o 
   2  12  10     2370.88     2333.48    102.53 o 
   3  12  10     1284.01     1276.96     80.78 o 
   4  12  10       30.36       34.29     39.34 o 
   5  12  10     2771.47     3093.25    120.89 o 
   6  12  10     1108.66     1229.40     84.89 o 
   7  12  10       43.88       59.90     44.93 o 
   8  12  10      988.09     1058.50     85.28 o 
   9  12  10      657.41      600.78     93.22 o 
  -6  13  10      323.94      333.01     88.54 o 
  -5  13  10     1438.04     1631.56    140.18 o 
  -4  13  10      855.71      731.41     71.47 o 
  -3  13  10       20.09       37.97     42.50 o 
  -2  13  10     1787.81     1797.44    193.68 o 
  -1  13  10     1241.05     1361.22     84.09 o 
   0  13  10      311.84      283.82     51.15 o 
   1  13  10     1210.21     1194.24     80.25 o 
   2  13  10     1084.36     1243.42     82.20 o 
   3  13  10       43.39       29.82     39.80 o 
   4  13  10     1697.50     1647.82     92.85 o 
   5  13  10      758.23      852.74     78.19 o 
   6  13  10      328.52      256.44     55.76 o 
   7  13  10      835.87      927.87    102.89 o 
   8  13  10      260.70      301.75     59.82 o 
  -4  14  10      181.92      186.79     77.11 o 
  -3  14  10      641.81      631.15     69.09 o 
  -2  14  10      743.04      753.01     72.65 o 
  -1  14  10      186.94      161.62     49.18 o 
   0  14  10     2502.89     2506.97    110.85 o 
   1  14  10      282.78      197.76     63.03 o 
   2  14  10      204.90      200.01     50.14 o 
   3  14  10     1179.65     1252.80     86.24 o 
   4  14  10      139.39      119.74     48.32 o 
   5  14  10      518.15      515.82     66.32 o 
   6  14  10     1821.71     1897.39    179.19 o 
   7  14  10      341.67      347.04     93.85 o 
  -3  15  10      106.10       60.28     66.58 o 
  -2  15  10      538.58      578.64     69.70 o 
  -1  15  10     1016.80     1230.23     91.10 o 
   0  15  10      236.85      154.03     51.86 o 
   1  15  10     1142.21     1202.31     87.80 o 
   2  15  10     1619.62     1749.04     99.63 o 
   3  15  10      201.57      286.41     56.25 o 
   4  15  10      259.09      289.47     58.87 o 
   5  15  10     2508.15     2422.55    171.14 o 
   6  15  10      503.52      460.68    100.59 o 
  -1  16  10      359.55      329.77     84.22 o 
  -1 -14  11      138.18      134.88     86.02 o 
   0 -14  11     1323.76     1308.36    144.32 o 
  -3 -13  11       54.82      109.05     77.11 o 
  -2 -13  11      128.66       48.86     71.98 o 
  -1 -13  11     1497.03     1565.79    145.40 o 
   0 -13  11      388.73      470.31     95.83 o 
  -6 -12  11      603.56      595.56    103.47 o 
  -5 -12  11      946.38      813.13    122.91 o 
  -4 -12  11      121.85      120.03     78.37 o 
  -3 -12  11      819.77      858.29    119.58 o 
  -2 -12  11      822.63      965.91    121.65 o 
  -1 -12  11      443.91      471.12     93.58 o 
   0 -12  11      564.67      596.10     97.27 o 
   1 -12  11     1774.96     1817.45    146.39 o 
   5 -12  11      370.04      212.80     86.47 o 
   6 -12  11      217.47      195.16     86.11 o 
  -8 -11  11       59.81       28.25     87.19 o 
  -7 -11  11      422.40      507.40     72.58 o 
  -6 -11  11     1647.38     1605.65     86.06 o 
  -5 -11  11       89.78      119.13     56.53 o 
  -4 -11  11      917.28      914.04     87.55 o 
  -3 -11  11     1215.63     1069.80    145.13 o 
  -2 -11  11       55.82        6.61     48.08 o 
  -1 -11  11      148.32        6.18     48.90 o 
   0 -11  11     1240.17     1273.36    124.26 o 
   1 -11  11      305.90      346.23     83.14 o 
   4 -11  11       19.60       85.12     66.13 o 
   5 -11  11      321.34      286.22     86.02 o 
   6 -11  11     1579.46     1669.98    148.55 o 
  -8 -10  11      251.57      322.83     66.07 o 
  -7 -10  11      426.67      480.46     58.85 o 
  -6 -10  11      103.07      101.92     43.59 o 
  -5 -10  11     1185.95     1378.80    107.21 o 
  -4 -10  11     1013.89     1039.39     89.39 o 
  -3 -10  11       26.65      -23.00     47.16 o 
  -2 -10  11     1009.61      918.32    196.02 o 
  -1 -10  11     1427.32     1386.53    115.53 o 
   0 -10  11       73.80      118.59     48.77 o 
   1 -10  11     1461.55     1495.61     93.40 o 
   2 -10  11     2504.66     2577.35    113.58 o 
   3 -10  11       18.26      -53.54     61.27 o 
   4 -10  11     1477.59     1674.58    100.40 o 
   5 -10  11     1345.21     1494.55    268.36 o 
   6 -10  11      157.97      120.47     71.31 o 
   7 -10  11      911.32      913.51     94.41 o 
  -9  -9  11      500.08      386.72     96.10 o 
  -8  -9  11      156.72      166.93     47.36 o 
  -7  -9  11       56.72       26.68     39.48 o 
  -6  -9  11      723.93      719.45     62.32 o 
  -5  -9  11     2048.14     1849.01     83.26 o 
  -4  -9  11        3.98       37.58     49.91 o 
  -3  -9  11     2162.74     2178.56    202.13 o 
  -2  -9  11     1438.94     1527.13     97.40 o 
  -1  -9  11       26.86      -41.22     41.22 o 
   0  -9  11     1491.55     1467.16     93.39 o 
   1  -9  11     2631.76     2943.19    207.67 o 
   2  -9  11       87.77       69.19     45.46 o 
   3  -9  11     2650.12     2818.54    114.24 o 
   4  -9  11     2118.89     2194.21    150.44 o 
   5  -9  11       15.96       52.71     48.49 o 
   6  -9  11      519.04      462.83     68.80 o 
   7  -9  11     1985.66     2077.49    161.24 o 
   8  -9  11       60.36       48.65     58.47 o 
  -9  -8  11      553.20      609.48     62.49 o 
  -8  -8  11       75.66       85.15     42.62 o 
  -7  -8  11      672.20      572.65     56.73 o 
  -6  -8  11     1584.27     1619.71     82.04 o 
  -5  -8  11       72.59       60.47     36.41 o 
  -4  -8  11     1893.71     1763.01    100.22 o 
  -3  -8  11     2816.86     2543.83    179.68 o 
  -2  -8  11       88.99       77.19     45.71 o 
  -1  -8  11     1805.47     1909.61     98.71 o 
   0  -8  11     4157.17     4224.22    252.30 o 
   1  -8  11      196.82       58.25     41.81 o 
   2  -8  11     2283.82     2239.95     79.90 o 
   3  -8  11     2471.64     2624.90    156.11 o 
   4  -8  11       73.81       60.49     46.62 o 
   5  -8  11     1094.65     1188.31    104.24 o 
   6  -8  11     1015.36      841.15     82.63 o 
   7  -8  11      113.45       42.79     51.95 o 
   8  -8  11      817.55      706.76     81.71 o 
   9  -8  11     1032.57     1116.62    147.02 o 
 -10  -7  11      480.14      488.18     74.97 o 
  -9  -7  11        1.59      -37.82     37.82 o 
  -8  -7  11     1039.50     1219.80     75.34 o 
  -7  -7  11      675.17      725.41     61.86 o 
  -6  -7  11      126.37      131.48     39.79 o 
  -5  -7  11     1406.82     1453.97     72.28 o 
  -4  -7  11     3458.99     3244.01    247.53 o 
  -3  -7  11      255.76      147.77     48.85 o 
  -2  -7  11     1726.97     1552.98     90.76 o 
  -1  -7  11     1375.41     1281.18    252.03 o 
   0  -7  11       65.58       42.90     39.01 o 
   1  -7  11      956.18      986.28     74.05 o 
   2  -7  11      932.97      994.26     57.72 o 
   3  -7  11      191.11      172.88     36.52 o 
   4  -7  11     2949.97     3066.18    120.23 o 
   5  -7  11     1373.65     1257.78     86.37 o 
   6  -7  11        6.91       54.96     47.04 o 
   7  -7  11     1041.11     1060.37     88.13 o 
   8  -7  11     1829.72     1901.08    112.34 o 
   9  -7  11        0.31      -35.90     50.71 o 
 -10  -6  11       52.77       39.01     52.09 o 
  -9  -6  11      959.41      955.55    119.38 o 
  -8  -6  11      485.75      505.13     73.85 o 
  -7  -6  11      139.32      201.22     53.20 o 
  -6  -6  11     1260.24     1404.74     97.98 o 
  -5  -6  11      534.49      585.67     79.89 o 
  -4  -6  11       60.75       37.86     87.95 o 
  -3  -6  11     4672.25     4635.93    150.14 o 
  -2  -6  11      978.37      988.96     76.19 o 
  -1  -6  11      702.24      807.01     71.99 o 
   0  -6  11     2662.34     2618.69    155.35 o 
   1  -6  11     1195.77     1301.63     80.55 o 
   2  -6  11       19.21       13.65     28.26 o 
   3  -6  11     4692.19     4739.62    114.39 o 
   4  -6  11     2722.99     2606.26    155.17 o 
   5  -6  11       70.00       63.36     43.72 o 
   6  -6  11     3093.63     3276.14    176.31 o 
   7  -6  11     1896.13     1970.18    105.62 o 
   8  -6  11        4.72        2.55     72.52 o 
   9  -6  11     1495.78     1552.47    105.68 o 
  10  -6  11      884.38      977.69    137.22 o 
 -10  -5  11      697.24      736.04     68.92 o 
  -9  -5  11      351.06      337.65     50.28 o 
  -8  -5  11      612.33      641.42     59.25 o 
  -7  -5  11     2567.44     2680.89     94.77 o 
  -6  -5  11       79.45       81.56     35.07 o 
  -5  -5  11      372.32      361.87     42.50 o 
  -4  -5  11     2341.91     2326.69    193.59 o 
  -3  -5  11     2771.75     2596.28    109.54 o 
  -2  -5  11     1560.16     1469.48    161.46 o 
  -1  -5  11     3526.98     3608.16    131.41 o 
   0  -5  11     1372.68     1351.74     59.69 o 
   1  -5  11      482.89      472.47     43.62 o 
   2  -5  11     4032.71     4070.07    101.52 o 
   3  -5  11     3554.27     3510.19    122.24 o 
   4  -5  11     1262.84     1034.72    107.79 o 
   5  -5  11     5343.71     5214.06    174.15 o 
   6  -5  11     2114.19     2356.74    108.61 o 
   7  -5  11      161.42      137.63     50.72 o 
   8  -5  11     1120.98     1107.72     88.47 o 
   9  -5  11     1758.51     1659.89    102.56 o 
  10  -5  11       16.85      -50.06     50.06 o 
 -11  -4  11      634.44      724.05    125.16 o 
 -10  -4  11      364.86      301.86     62.83 o 
  -9  -4  11     1056.61     1125.54     73.33 o 
  -8  -4  11     3039.08     3099.04    104.54 o 
  -7  -4  11      372.53      343.75     50.06 o 
  -6  -4  11      847.49      916.11     60.00 o 
  -5  -4  11     1519.66     1446.35     85.64 o 
  -4  -4  11     1478.10     1592.42     87.67 o 
  -3  -4  11      427.50      296.97     50.55 o 
  -2  -4  11     4855.78     5060.40    224.49 o 
  -1  -4  11     4292.38     4280.27    236.64 o 
   0  -4  11     1115.17     1150.74     69.96 o 
   1  -4  11     4323.14     4294.15    199.82 o 
   2  -4  11     3111.29     3023.56     99.14 o 
   3  -4  11      656.26      565.11     92.08 o 
   4  -4  11     4675.79     4600.33    192.24 o 
   5  -4  11     1189.02     1141.58     77.41 o 
   6  -4  11      247.13      358.83     94.48 o 
   7  -4  11     1084.21     1077.09     81.93 o 
   8  -4  11      910.25      868.17     89.03 o 
   9  -4  11       27.31        8.52     49.90 o 
  10  -4  11     1362.60     1366.92    101.06 o 
 -11  -3  11      205.51      204.88     89.62 o 
 -10  -3  11       67.63      147.27     53.64 o 
  -9  -3  11     1579.68     1635.14    135.44 o 
  -8  -3  11      500.94      552.05     53.75 o 
  -7  -3  11      168.58      223.24     72.53 o 
  -6  -3  11     2097.97     2108.68     79.85 o 
  -5  -3  11     1222.42     1223.82     79.04 o 
  -4  -3  11      241.65      237.74    122.73 o 
  -3  -3  11     4228.37     3658.73    125.84 o 
  -2  -3  11      885.95      969.62     69.73 o 
  -1  -3  11     1205.24     1242.71     70.52 o 
   0  -3  11     6532.49     6518.11    204.97 o 
   1  -3  11      649.40      685.77     46.95 o 
   2  -3  11      415.27      409.18     59.20 o 
   3  -3  11     6840.95     6721.31    194.94 o 
   4  -3  11     1489.98     1599.75     67.58 o 
   5  -3  11     1911.05     1750.99    112.29 o 
   6  -3  11     3361.00     3271.58    155.66 o 
   7  -3  11      452.29      426.34     58.88 o 
   8  -3  11      264.45      270.12     55.55 o 
   9  -3  11     2245.49     2143.92    110.14 o 
  10  -3  11     1012.44      948.06    141.35 o 
 -11  -2  11      109.71      146.93     86.38 o 
 -10  -2  11      613.25      591.58     83.68 o 
  -9  -2  11      469.16      551.44     55.27 o 
  -8  -2  11      747.64      818.71     88.86 o 
  -7  -2  11     3311.23     3415.32    102.34 o 
  -6  -2  11      315.61      308.65     44.12 o 
  -5  -2  11      620.26      642.85     98.53 o 
  -4  -2  11     3060.70     2977.36    123.54 o 
  -3  -2  11      712.20      695.81     64.70 o 
  -2  -2  11     3439.13     3211.17    115.52 o 
  -1  -2  11     6281.77     6279.68    197.07 o 
   0  -2  11      297.54      260.99     32.54 o 
   1  -2  11      661.44      689.63     46.29 o 
   2  -2  11     7689.71     7568.64    146.65 o 
   3  -2  11     1196.38     1246.47     58.11 o 
   4  -2  11     1690.37     1725.26    129.82 o 
   5  -2  11     7242.14     7062.92    215.14 o 
   6  -2  11     1005.45      940.67     88.31 o 
   7  -2  11     1192.87     1380.55     83.84 o 
   8  -2  11     3041.86     2926.21    122.62 o 
   9  -2  11     1071.59     1201.16     88.91 o 
  10  -2  11      359.42      359.51     64.47 o 
  11  -2  11     2054.54     2168.02    173.43 o 
 -11  -1  11      397.66      252.30     92.23 o 
 -10  -1  11        7.97      -12.79     46.48 o 
  -9  -1  11      195.99      200.03     42.93 o 
  -8  -1  11     2959.48     3148.05    100.70 o 
  -7  -1  11       27.29        4.31     34.85 o 
  -6  -1  11     1992.21     2059.74    177.48 o 
  -5  -1  11     2378.49     2488.09    102.96 o 
  -4  -1  11      187.37      149.19     41.32 o 
  -3  -1  11     2673.95     2697.26    103.61 o 
  -2  -1  11     6271.43     6299.54    160.58 o 
  -1  -1  11      661.33      656.62     49.83 o 
   0  -1  11     8406.50     8328.05    152.59 o 
   1  -1  11     9644.78     9350.72    166.99 o 
   2  -1  11     1406.88     1425.11    104.57 o 
   3  -1  11      704.08      651.39     74.30 o 
   4  -1  11     8682.04     8454.11    161.21 o 
   5  -1  11     2946.21     2708.49    143.41 o 
   6  -1  11     3708.09     3483.98    123.70 o 
   7  -1  11     2871.96     2948.70    115.18 o 
   8  -1  11      638.56      636.35     69.82 o 
   9  -1  11      312.21      369.73     60.65 o 
  10  -1  11     1837.41     2093.05    130.38 o 
  11  -1  11      355.94      285.78     64.57 o 
 -11   0  11       10.43      -32.75     47.68 o 
 -10   0  11      546.04      773.63     78.99 o 
  -9   0  11     1467.24     1541.74    125.92 o 
  -8   0  11       98.74       21.81     34.47 o 
  -7   0  11     1909.08     2029.30     78.80 o 
  -6   0  11     2833.41     2852.11    111.10 o 
  -5   0  11       11.86      -46.58     49.13 o 
  -4   0  11     1266.38     1446.25    106.22 o 
  -3   0  11     4180.68     4086.53    240.33 o 
  -2   0  11     1252.25     1284.97     55.12 o 
  -1   0  11     3498.71     3580.20     89.82 o 
   0   0  11     9141.20     8979.33    160.82 o 
   1   0  11      899.60      944.06     50.23 o 
   2   0  11       94.88      113.79     27.63 o 
   3   0  11      625.11      556.51     43.55 o 
   4   0  11      423.02      359.41     37.61 o 
   5   0  11     1018.22      961.52     55.68 o 
   6   0  11     5587.29     5238.98    262.33 o 
   7   0  11       57.06       62.27     42.19 o 
   8   0  11     1011.66     1080.98     81.12 o 
   9   0  11     1057.06     1079.02     84.78 o 
  10   0  11      312.13      253.15     58.75 o 
  11   0  11      217.49      221.85     70.27 o 
 -11   1  11      671.31      680.31     80.25 o 
 -10   1  11      319.53      314.81     59.96 o 
  -9   1  11      117.86       74.34     45.84 o 
  -8   1  11      315.98      311.55     43.61 o 
  -7   1  11     3380.71     3608.52    113.42 o 
  -6   1  11      182.14      160.30     89.89 o 
  -5   1  11     2845.50     2785.57    105.17 o 
  -4   1  11     1840.84     1653.01    114.68 o 
  -3   1  11      399.10      414.21     68.85 o 
  -2   1  11     1490.78     1538.80     59.95 o 
  -1   1  11     8434.92     8780.62    158.63 o 
   0   1  11      183.38      249.16     44.85 o 
   1   1  11     3184.01     3153.50    108.21 o 
   2   1  11     6328.88     6248.76    128.68 o 
   3   1  11        9.03       25.61     24.82 o 
   4   1  11     2395.23     2404.00     88.11 o 
   5   1  11     7359.77     7255.99    146.14 o 
   6   1  11      891.11      981.36     77.88 o 
   7   1  11     3358.81     3530.20    126.80 o 
   8   1  11     3107.92     3141.55    293.51 o 
   9   1  11      121.70      143.63     49.80 o 
  10   1  11      379.96      429.61     65.70 o 
  11   1  11     1926.98     2006.48    114.32 o 
 -11   2  11      852.39      746.38     81.17 o 
 -10   2  11      116.63       76.08     49.15 o 
  -9   2  11      879.26      827.15     76.34 o 
  -8   2  11      578.81      639.29     54.54 o 
  -7   2  11      118.03      173.04     47.78 o 
  -6   2  11     2457.10     2629.58    182.38 o 
  -5   2  11     3394.24     3337.10    114.37 o 
  -4   2  11      240.49      198.40     36.90 o 
  -3   2  11     3883.63     4080.23     96.84 o 
  -2   2  11     3508.30     3532.53     89.27 o 
  -1   2  11       30.51       29.09     23.95 o 
   0   2  11     7176.19     7471.52    214.28 o 
   1   2  11     5113.43     5140.59    112.41 o 
   2   2  11        2.97       -3.34     23.45 o 
   3   2  11     2709.49     2797.94     82.15 o 
   4   2  11     2352.83     2311.90     75.73 o 
   5   2  11       15.84       18.97     25.99 o 
   6   2  11     4086.24     4152.11    146.08 o 
   7   2  11     5513.58     5589.80    162.30 o 
   8   2  11        7.42       17.86     40.49 o 
   9   2  11     1513.08     1440.45     92.05 o 
  10   2  11     2534.08     2563.10    138.84 o 
  11   2  11       10.84       -6.39     53.76 o 
 -11   3  11      165.42       84.02     54.74 o 
 -10   3  11      321.38      274.02     56.69 o 
  -9   3  11      212.56      369.89     99.65 o 
  -8   3  11      931.21      994.73     75.62 o 
  -7   3  11     3043.05     3125.68    114.98 o 
  -6   3  11     4238.85     4342.08    133.89 o 
  -5   3  11      512.32      539.40     57.74 o 
  -4   3  11     6482.80     6496.42    165.85 o 
  -3   3  11     3176.29     3294.50     86.59 o 
  -2   3  11       44.70       58.12     24.97 o 
  -1   3  11     3930.76     3913.66     95.49 o 
   0   3  11     8854.10     8601.79    239.47 o 
   1   3  11        0.01      -17.92     22.25 o 
   2   3  11     4263.19     4211.82    101.96 o 
   3   3  11     5611.92     5519.36    120.23 o 
   4   3  11      302.02      357.04     54.65 o 
   5   3  11     4370.21     4430.59    136.41 o 
   6   3  11     5641.62     5681.64    142.60 o 
   7   3  11      242.19      177.14     46.60 o 
   8   3  11     2274.72     2558.60    176.81 o 
   9   3  11     1559.34     1430.91     90.97 o 
  10   3  11        1.34      -15.00     43.81 o 
  11   3  11      343.93      275.30     61.71 o 
 -11   4  11      972.81     1081.37     94.86 o 
 -10   4  11      505.67      570.38    157.64 o 
  -9   4  11       35.36      -18.57     40.74 o 
  -8   4  11     2244.19     2415.62    142.88 o 
  -7   4  11     1668.36     1753.41     88.50 o 
  -6   4  11       43.58       46.96     37.35 o 
  -5   4  11     2827.49     2819.75     95.04 o 
  -4   4  11     1711.42     1665.22     68.14 o 
  -3   4  11      474.68      427.52     39.83 o 
  -2   4  11     1513.02     1484.93     59.40 o 
  -1   4  11     5774.20     5549.29    117.73 o 
   0   4  11        2.57        0.95     21.68 o 
   1   4  11     3972.08     3944.68     98.27 o 
   2   4  11     3737.91     3837.11     96.64 o 
   3   4  11       54.61       23.12     25.63 o 
   4   4  11     2557.53     2270.33     75.09 o 
   5   4  11     2163.71     2316.33     76.93 o 
   6   4  11       39.28       18.59     27.50 o 
   7   4  11     2238.44     2185.97     99.95 o 
   8   4  11     1575.87     1651.33     92.03 o 
   9   4  11       11.83      -40.33     40.33 o 
  10   4  11      761.90      761.62     80.95 o 
  11   4  11      638.70      668.00     78.23 o 
 -10   5  11        9.56      -23.12     47.44 o 
  -9   5  11      704.05      743.03     96.55 o 
  -8   5  11      353.20      355.50     74.59 o 
  -7   5  11       78.20      -16.02     34.93 o 
  -6   5  11     3170.59     3065.71    110.12 o 
  -5   5  11     2510.10     2613.29     95.52 o 
  -4   5  11       32.91       29.19     25.75 o 
  -3   5  11     1825.73     1930.65     67.39 o 
  -2   5  11     2767.47     2759.16     78.75 o 
  -1   5  11      541.86      547.78     65.77 o 
   0   5  11     6896.81     6839.73    202.98 o 
   1   5  11     5000.93     5161.92    145.38 o 
   2   5  11      794.05      819.12     66.58 o 
   3   5  11     4972.16     5140.55    176.12 o 
   4   5  11     1019.67     1048.80     64.68 o 
   5   5  11       77.78       96.16     29.62 o 
   6   5  11     2802.65     2804.06    151.21 o 
   7   5  11     2498.85     2584.07     98.51 o 
   8   5  11      101.05       83.59     45.99 o 
   9   5  11     2734.88     2694.60    208.21 o 
  10   5  11     1243.68     1286.62    123.85 o 
  11   5  11        9.36      -30.19     47.46 o 
  -6   6  11     2027.94     2193.33     76.07 o 
  -5   6  11       12.92       -5.40     26.68 o 
  -4   6  11     2683.42     2773.89     85.57 o 
  -3   6  11      838.21      853.90     50.40 o 
  -2   6  11      778.19      799.30     49.20 o 
  -1   6  11     4548.62     4498.04    104.16 o 
   0   6  11      701.18      800.41     50.31 o 
   1   6  11     1098.05      978.26     52.42 o 
   2   6  11     8115.91     8201.89    155.13 o 
   3   6  11     1225.79     1331.86     99.04 o 
   4   6  11     1116.51     1200.57     95.07 o
[truncated: 106,552 more chars]
